# Supplementary material for: ctdsp2 Knockout Induces Zebrafish Craniofacial Dysplasia via p53 Signaling Activation
Source: Int J Mol Sci. 2025 Feb 3;26(3):1297. doi: 10.3390/ijms26031297 (PMC11818092; doi:10.3390/ijms26031297)
Supplement: Supplementary file 1 [file ijms-26-01297-s001.zip]

Archive with 9 entries (9 files):
- figure S4.tif
- figure S5.tif
- Table S1-The gRNAs and related primer sequences.pdf
- Table S2-Significantly differentially expressed genes.xlsx
- Table S3-Probe primers of in situ hybridization.pdf
- Table S4-Primers of qRT-PCR.pdf
- figure S1.tif
- figure S2.tif
- figure S3.tif
