# Supplementary material for: ctdsp2 Knockout Induces Zebrafish Craniofacial Dysplasia via p53 Signaling Activation
Source: Int J Mol Sci. 2025 Feb 3;26(3):1297. doi: 10.3390/ijms26031297 (PMC11818092; doi:10.3390/ijms26031297)
Supplement: Supplementary file 1 [file ijms-26-01297-s001.zip › Table S2-Significantly differentially expressed genes.xlsx]

## Sheet: Group_control-VS-experimental_D
geneID	length	control-1.rawreads	control-1.FPKM	control-2.rawreads	control-2.FPKM	control-3.rawreads	control-3.FPKM	case-1.rawreads	case-1.FPKM	case-2.rawreads	case-2.FPKM	case-3.rawreads	case-3.FPKM	baseMean	foldchange	log2FoldChange	lfcSE	stat	pvalue	padj	Regulation	Chr	Start	End	Strand	GeneSymbol	Description	GO_BP	GO_CC	GO_MF	KO	Pathway
ENSDARG00000033443	3244	872	15.76	916	15.82	886	16.17	4681	101.58	5580	109.59	4780	93.09	3193.4	7.11918	2.83171	0.086477	32.7452	3.54943e-235	8.81573e-231	Ups	4	23404714	23415116	+	mdm2	MDM2 oncogene%2C E3 ubiquitin protein ligase [Source:ZFIN%3BAcc:ZDB-GENE-990415-153]	GO:0010165:response to X-ray;GO:0000122:negative regulation of transcription from RNA polymerase II promoter;GO:0016567:protein ubiquitination;GO:0071157:negative regulation of cell cycle arrest;GO:0043066:negative regulation of apoptotic process;	GO:0005730:nucleolus;GO:0005654:nucleoplasm;GO:0005737:cytoplasm;	GO:0008270:zinc ion binding;GO:0016874:ligase activity;	K06643	;ko01522 Endocrine resistance;ko01524 Platinum drug resistance;ko04068 FoxO signaling pathway;ko04110 Cell cycle;ko04115 p53 signaling pathway;ko04120 Ubiquitin mediated proteolysis;ko04144 Endocytosis;ko04151 PI3K-Akt signaling pathway;ko04218 Cellular senescence;ko04625 C-type lectin receptor signaling pathway;ko04919 Thyroid hormone signaling pathway;ko05131 Shigellosis;ko05163 Human cytomegal…
ENSDARG00000038424	5979	487	4.77	656	6.15	466	4.61	3696	43.52	4815	51.31	4971	52.53	2737.79	10.5884	3.40441	0.114847	29.643	4.16975e-193	5.17821e-189	Ups	16	16757226	16793741	-	si:dkey-8k3.2	si:dkey-8k3.2 [Source:ZFIN%3BAcc:ZDB-GENE-100922-98]	-	-	-	K03989	;ko04610 Complement and coagulation cascades;ko05133 Pertussis;ko05150 Staphylococcus aureus infection;ko05171 Coronavirus disease - COVID-19;ko05322 Systemic lupus erythematosus;
ENSDARG00000078683	3361	243	4.24	272	4.53	288	5.07	1963	41.12	1701	32.24	1791	33.67	1136.6	8.6177	3.1073	0.109829	28.2923	4.30167e-176	3.56135e-172	Ups	15	4020394	4037636	+	RNF14 (1 of many)	ring finger protein 14 [Source:HGNC Symbol%3BAcc:HGNC:10058]	-	-	-	K11971	-
ENSDARG00000017676	3033	4682	90.48	5242	96.81	4586	89.5	14629	339.55	16389	344.26	14946	311.34	10692.4	4.01287	2.00464	0.0798775	25.0964	5.44734e-139	3.38239e-135	Ups	7	35138573	35161424	-	mmp2	matrix metallopeptidase 2 [Source:ZFIN%3BAcc:ZDB-GENE-030131-9123]	GO:0006508:proteolysis;	GO:0031012:extracellular matrix;	GO:0004222:metalloendopeptidase activity;GO:0008270:zinc ion binding;	K01398	;ko01522 Endocrine resistance;ko04670 Leukocyte transendothelial migration;ko04912 GnRH signaling pathway;ko04915 Estrogen signaling pathway;ko04926 Relaxin signaling pathway;ko04933 AGE-RAGE signaling pathway in diabetic complications;ko05200 Pathways in cancer;ko05205 Proteoglycans in cancer;ko05219 Bladder cancer;ko05418 Fluid shear stress and atherosclerosis;
ENSDARG00000035559	2805	1048	21.9	1120	22.37	974	20.55	4383	110	4306	97.8	3773	84.98	2788.4	5.03623	2.33234	0.0944618	24.6909	1.34025e-134	6.65758e-131	Ups	5	23582427	23594182	+	tp53	tumor protein p53 [Source:ZFIN%3BAcc:ZDB-GENE-990415-270]	GO:0031065:positive regulation of histone deacetylation;GO:0016525:negative regulation of angiogenesis;GO:0010165:response to X-ray;GO:0010332:response to gamma radiation;GO:0060216:definitive hemopoiesis;GO:0043525:positive regulation of neuron apoptotic process;GO:0031571:mitotic G1 DNA damage checkpoint;GO:0071456:cellular response to hypoxia;GO:0043280:positive regulation of cysteine-type end…	GO:0005657:replication fork;GO:0005829:cytosol;GO:0005739:mitochondrion;GO:0005667:transcription factor complex;GO:0000785:chromatin;	GO:0003700:sequence-specific DNA binding transcription factor activity;GO:0003690:double-stranded DNA binding;GO:0046872:metal ion binding;GO:0002039:p53 binding;GO:0044212:transcription regulatory region DNA binding;GO:0003682:chromatin binding;GO:0043565:sequence-specific DNA binding;GO:0003684:damaged DNA binding;	K04451	;ko01522 Endocrine resistance;ko01524 Platinum drug resistance;ko04010 MAPK signaling pathway;ko04071 Sphingolipid signaling pathway;ko04110 Cell cycle;ko04115 p53 signaling pathway;ko04137 Mitophagy - animal;ko04151 PI3K-Akt signaling pathway;ko04210 Apoptosis;ko04211 Longevity regulating pathway;ko04216 Ferroptosis;ko04218 Cellular senescence;ko04310 Wnt signaling pathway;ko04722 Neurotrophin s…
ENSDARG00000006526	9160	10160	65.01	10481	64.09	8828	57.05	36235	278.48	53519	372.23	46278	319.19	29573.4	5.82796	2.54299	0.107414	23.6748	6.56152e-124	2.71614e-120	Ups	1	4806323	4845260	-	fn1b	fibronectin 1b [Source:ZFIN%3BAcc:ZDB-GENE-030131-6545]	GO:0001756:somitogenesis;	GO:0005576:extracellular region;	-	K05717	;ko04151 PI3K-Akt signaling pathway;ko04510 Focal adhesion;ko04512 ECM-receptor interaction;ko04810 Regulation of actin cytoskeleton;ko04933 AGE-RAGE signaling pathway in diabetic complications;ko05100 Bacterial invasion of epithelial cells;ko05135 Yersinia infection;ko05146 Amoebiasis;ko05165 Human papillomavirus infection;ko05200 Pathways in cancer;ko05205 Proteoglycans in cancer;ko05222 Small …
ENSDARG00000057113	4625	375	4.75	355	4.3	346	4.43	1619	24.64	2566	35.35	2459	33.59	1388.69	7.77536	2.95891	0.126208	23.4447	1.49703e-121	5.31167e-118	Ups	21	20758940	20896022	-	c6	complement component 6 [Source:ZFIN%3BAcc:ZDB-GENE-040426-1358]	GO:0006955:immune response;	GO:0005579:membrane attack complex;	-	K03995	;ko04610 Complement and coagulation cascades;ko05020 Prion disease;ko05171 Coronavirus disease - COVID-19;ko05322 Systemic lupus erythematosus;
ENSDARG00000074094	2640	883	19.6	905	19.2	707	15.85	2893	77.15	2930	70.71	2792	66.82	1972.64	4.38026	2.13102	0.0942965	22.5991	4.42344e-113	1.37331e-109	Ups	6	1959540	1988140	+	tgm2b	transglutaminase 2b [Source:ZFIN%3BAcc:ZDB-GENE-030131-2576]	GO:0018149:peptide cross-linking;	-	GO:0046872:metal ion binding;GO:0003810:protein-glutamine gamma-glutamyltransferase activity;	K05625	;ko05016 Huntington disease;
ENSDARG00000104919	3285	43	0.77	65	1.11	52	0.94	524	11.23	764	14.82	633	12.17	380.179	15.1687	3.92303	0.174827	22.4394	1.62265e-111	4.47797e-108	Ups	14	11124782	11132075	+	si:ch211-153b23.3	si:ch211-153b23.3 [Source:ZFIN%3BAcc:ZDB-GENE-141216-408]	-	-	-	-	-
ENSDARG00000076667	2421	8746	211.74	10870	251.5	8643	211.31	30805	895.76	32286	849.62	29194	761.86	21356.3	4.14435	2.05114	0.0943864	21.7314	1.03677e-104	2.57503e-101	Ups	14	21831851	21842968	+	ccng1	cyclin G1 [Source:ZFIN%3BAcc:ZDB-GENE-020322-1]	-	-	-	K10145	;ko04115 p53 signaling pathway;ko05206 MicroRNAs in cancer;
ENSDARG00000075027	1168	151	7.58	169	8.11	137	6.94	699	42.13	887	48.38	1029	55.66	551.927	7.21967	2.85193	0.135072	21.1142	5.89238e-99	1.33044e-95	Ups	22	6933078	6938910	-	fgfr1bl	fibroblast growth factor receptor 1b%2C like [Source:ZFIN%3BAcc:ZDB-GENE-091204-406]	-	-	-	-	-
ENSDARG00000096603	3148	25	0.47	23	0.41	16	0.3	479	10.71	475	9.61	396	7.95	261.524	26.7788	4.74302	0.22707	20.8879	6.90192e-97	1.42852e-93	Ups	25	35742338	35760296	+	bmb	brambleberry [Source:ZFIN%3BAcc:ZDB-GENE-030131-5577]	GO:0061472:karyomere membrane fusion;GO:0007344:pronuclear fusion;	GO:0031965:nuclear membrane;GO:0016021:integral component of membrane;	-	K10898	;ko03460 Fanconi anemia pathway;
ENSDARG00000055278	2433	1642	39.56	2311	53.21	1560	37.95	7171	207.49	9939	260.26	9686	251.52	5779.67	6.14373	2.61911	0.125844	20.8125	3.33694e-96	6.37535e-93	Ups	21	27379589	27394702	+	cfb	complement factor B [Source:ZFIN%3BAcc:ZDB-GENE-980526-487]	GO:0006956:complement activation;GO:0009617:response to bacterium;GO:0006508:proteolysis;	GO:0005576:extracellular region;	GO:0004252:serine-type endopeptidase activity;	K01335	;ko04610 Complement and coagulation cascades;ko05150 Staphylococcus aureus infection;ko05171 Coronavirus disease - COVID-19;
ENSDARG00000014907	3775	624	9.69	697	10.34	547	8.58	1782	33.23	2326	39.26	2290	38.33	1462.15	4.32786	2.11365	0.102685	20.5838	3.83745e-94	6.4402e-91	Ups	12	11350421	11419322	-	htra1b	HtrA serine peptidase 1b [Source:ZFIN%3BAcc:ZDB-GENE-080219-7]	GO:0001558:regulation of cell growth;GO:0006508:proteolysis;	GO:0005576:extracellular region;GO:0005829:cytosol;	GO:0004252:serine-type endopeptidase activity;GO:0005520:insulin-like growth factor binding;	K08784	-
ENSDARG00000026611	2264	383	9.92	381	9.43	476	12.44	1474	45.83	2118	59.6	2054	57.32	1229.53	5.73382	2.5195	0.122406	20.5831	3.88948e-94	6.4402e-91	Ups	12	34157076	34176402	+	socs3b	suppressor of cytokine signaling 3b [Source:ZFIN%3BAcc:ZDB-GENE-040426-2528]	GO:0035556:intracellular signal transduction;	-	-	K04696	;ko04120 Ubiquitin mediated proteolysis;ko04380 Osteoclast differentiation;ko04630 JAK-STAT signaling pathway;ko04668 TNF signaling pathway;ko04910 Insulin signaling pathway;ko04917 Prolactin signaling pathway;ko04920 Adipocytokine signaling pathway;ko04930 Type II diabetes mellitus;ko04931 Insulin resistance;ko04932 Non-alcoholic fatty liver disease;ko04935 Growth hormone synthesis, secretion an…
ENSDARG00000104693	8398	1768	12.34	1860	12.41	1839	12.96	4695	39.36	6581	49.93	5977	44.97	4006.5	3.98209	1.99353	0.0971698	20.5159	1.55291e-93	2.4106e-90	Ups	10	5787401	5820365	-	il6st	interleukin 6 signal transducer [Source:ZFIN%3BAcc:ZDB-GENE-080104-6]	-	-	-	K05060	;ko04060 Cytokine-cytokine receptor interaction;ko04061 Viral protein interaction with cytokine and cytokine receptor;ko04550 Signaling pathways regulating pluripotency of stem cells;ko04630 JAK-STAT signaling pathway;ko04659 Th17 cell differentiation;ko05167 Kaposi sarcoma-associated herpesvirus infection;ko05171 Coronavirus disease - COVID-19;ko05200 Pathways in cancer;ko05203 Viral carcinogene…
ENSDARG00000067859	15023	42	0.16	64	0.24	66	0.26	560	2.62	546	2.32	463	1.95	318.36	11.5772	3.53322	0.174864	20.2055	8.75688e-91	1.27938e-87	Ups	24	40129042	40283614	+	scospondin	subcommissural organ spondin [Source:ZFIN%3BAcc:ZDB-GENE-051114-1]	GO:0007155:cell adhesion;	-	-	-	-
ENSDARG00000016188	7039	676	5.63	794	6.32	729	6.13	2060	20.6	2932	26.54	2583	23.18	1729.42	4.34925	2.12077	0.105729	20.0585	1.70052e-89	2.34644e-86	Ups	22	17667203	17756235	-	-	-	-	-	-	-	-
ENSDARG00000101135	2440	794	19.07	765	17.56	830	20.13	2348	67.74	3393	88.59	3677	95.21	2095.71	4.96107	2.31065	0.116189	19.8869	5.27903e-88	6.9008e-85	Ups	7	21592999	21608008	+	si:dkey-85k7.7	si:dkey-85k7.7 [Source:ZFIN%3BAcc:ZDB-GENE-040128-7]	-	-	-	-	-
ENSDARG00000062788	2509	120	2.8	137	3.06	115	2.71	621	17.42	1067	27.09	935	23.54	540.336	8.8847	3.15132	0.158502	19.882	5.83077e-88	7.24094e-85	Ups	14	11121038	11124596	-	irg1l	immunoresponsive gene 1%2C like [Source:ZFIN%3BAcc:ZDB-GENE-061103-301]	GO:0019543:propionate catabolic process;	-	GO:0047547:2-methylcitrate dehydratase activity;	K17724	;ko00660 C5-Branched dibasic acid metabolism;ko01100 Metabolic pathways;
ENSDARG00000101919	3812	72	1.11	110	1.62	89	1.38	633	11.69	633	10.58	539	8.93	376.788	8.45632	3.08003	0.155198	19.8459	1.19636e-87	1.41496e-84	Ups	3	60637106	60838792	+	foxj1a	forkhead box J1a [Source:ZFIN%3BAcc:ZDB-GENE-060929-1178]	GO:0035089:establishment of apical/basal cell polarity;GO:0060972:left/right pattern formation;GO:0006357:regulation of transcription from RNA polymerase II promoter;GO:0033085:negative regulation of T cell differentiation in thymus;GO:0042384:cilium assembly;GO:0032088:negative regulation of NF-kappaB transcription factor activity;GO:0001947:heart looping;GO:0002635:negative regulation of germin…	GO:0005667:transcription factor complex;	GO:0003690:double-stranded DNA binding;GO:0008134:transcription factor binding;GO:0003705:RNA polymerase II distal enhancer sequence-specific DNA binding transcription factor activity;GO:0019904:protein domain specific binding;GO:0043565:sequence-specific DNA binding;GO:0008301:DNA binding, bending;	K09402	-
ENSDARG00000090297	1858	40	1.26	56	1.69	63	2.01	395	14.97	436	14.95	429	14.59	257.906	10.0243	3.32543	0.171832	19.3528	1.92973e-83	2.17857e-80	Ups	11	36215498	36227833	+	ldlrad2	low density lipoprotein receptor class A domain containing 2 [Source:ZFIN%3BAcc:ZDB-GENE-110204-1]	-	-	-	-	-
ENSDARG00000079783	1514	487	18.85	477	17.65	423	16.54	1218	56.64	1332	56.05	1257	52.45	912.869	3.4759	1.79738	0.0937239	19.1774	5.71206e-82	6.16828e-79	Ups	25	18997280	19002518	+	isg20	interferon stimulated exonuclease gene [Source:ZFIN%3BAcc:ZDB-GENE-100422-17]	-	-	-	K18340	-
ENSDARG00000036171	1914	274	8.39	370	10.83	295	9.12	1013	37.26	1247	41.51	1118	36.9	766.19	4.55343	2.18695	0.114514	19.0978	2.63443e-81	2.72631e-78	Ups	14	38313986	38316149	+	rnasel3	ribonuclease like 3 [Source:ZFIN%3BAcc:ZDB-GENE-050809-5]	GO:0001525:angiogenesis;GO:0030154:cell differentiation;GO:0050829:defense response to Gram-negative bacterium;GO:0050830:defense response to Gram-positive bacterium;	GO:0005576:extracellular region;	GO:0004522:ribonuclease A activity;GO:0003723:RNA binding;	K16631	;ko05014 Amyotrophic lateral sclerosis;
ENSDARG00000044125	1568	476	17.79	552	19.72	445	16.8	1326	59.53	1729	70.25	1815	73.13	1119.88	4.17471	2.06168	0.108254	19.0448	7.26311e-81	7.21576e-78	Ups	7	24086074	24093669	-	txn	thioredoxin [Source:ZFIN%3BAcc:ZDB-GENE-040718-162]	GO:0045454:cell redox homeostasis;GO:0006662:glycerol ether metabolic process;	-	GO:0009055:electron carrier activity;GO:0015035:protein disulfide oxidoreductase activity;	K03671	;ko04621 NOD-like receptor signaling pathway;ko05012 Parkinson disease;ko05132 Salmonella infection;ko05418 Fluid shear stress and atherosclerosis;
ENSDARG00000003216	1639	1293	46.24	1416	48.39	1273	45.97	3916	168.2	6402	248.85	6543	252.22	3704.61	5.32826	2.41367	0.127464	18.9361	5.74964e-80	5.49245e-77	Ups	25	33527666	33541952	+	anxa2a	annexin A2a [Source:ZFIN%3BAcc:ZDB-GENE-030131-4282]	-	-	GO:0004859:phospholipase inhibitor activity;GO:0008092:cytoskeletal protein binding;GO:0005509:calcium ion binding;GO:0005544:calcium-dependent phospholipid binding;	K17092	;ko05132 Salmonella infection;
ENSDARG00000013926	4310	106	1.44	108	1.4	118	1.62	548	8.95	1007	14.89	1020	14.95	524.569	9.74141	3.28413	0.175951	18.665	9.53794e-78	8.77384e-75	Ups	17	20619234	20647464	-	slc16a9a	solute carrier family 16%2C member 9a [Source:ZFIN%3BAcc:ZDB-GENE-040426-1364]	GO:0055085:transmembrane transport;	GO:0016021:integral component of membrane;	-	K08186	-
ENSDARG00000004658	2135	602	16.53	631	16.56	506	14.03	1484	48.93	1579	47.12	1474	43.62	1100.87	3.3072	1.72561	0.0955781	18.0545	7.27709e-73	6.45504e-70	Ups	7	7145551	7164981	-	zgc:101810	zgc:101810 [Source:ZFIN%3BAcc:ZDB-GENE-041121-7]	-	-	-	K17260	;ko04138 Autophagy - yeast;ko04144 Endocytosis;ko04530 Tight junction;ko04666 Fc gamma R-mediated phagocytosis;ko04810 Regulation of actin cytoskeleton;ko05100 Bacterial invasion of epithelial cells;ko05130 Pathogenic Escherichia coli infection;ko05131 Shigellosis;ko05132 Salmonella infection;ko05135 Yersinia infection;
ENSDARG00000059978	2514	1777	41.43	1730	38.55	1439	33.88	193	5.4	179	4.54	306	7.69	852.618	0.173093	-2.53038	0.140576	-18.0001	1.94481e-72	1.66563e-69	Down	21	10647218	10656914	+	cplx4a	complexin 4a [Source:ZFIN%3BAcc:ZDB-GENE-060526-116]	GO:0006836:neurotransmitter transport;	GO:0043195:terminal bouton;	GO:0019905:syntaxin binding;	K15295	;ko04721 Synaptic vesicle cycle;
ENSDARG00000037804	1487	190	7.49	237	8.93	148	5.89	788	37.31	962	41.22	780	33.14	555.442	5.57961	2.48016	0.139328	17.8009	6.95894e-71	5.76131e-68	Ups	23	5822470	5825270	-	phlda3	pleckstrin homology-like domain%2C family A%2C member 3 [Source:ZFIN%3BAcc:ZDB-GENE-030616-267]	GO:0042771:intrinsic apoptotic signaling pathway in response to DNA damage by p53 class mediator;GO:0051898:negative regulation of protein kinase B signaling;	GO:0005737:cytoplasm;GO:0005886:plasma membrane;	GO:0010314:phosphatidylinositol-5-phosphate binding;GO:0005547:phosphatidylinositol-3,4,5-trisphosphate binding;GO:0032266:phosphatidylinositol-3-phosphate binding;GO:0005546:phosphatidylinositol-4,5-bisphosphate binding;GO:0080025:phosphatidylinositol-3,5-bisphosphate binding;GO:0043325:phosphatidylinositol-3,4-bisphosphate binding;	-	-
ENSDARG00000075718	2125	849	23.42	866	22.83	788	21.95	1749	57.94	2201	65.99	1987	59.08	1471.79	2.99915	1.58455	0.0895166	17.7012	4.10153e-70	3.28612e-67	Ups	16	46526040	46529577	+	rpz5	rapunzel 5 [Source:ZFIN%3BAcc:ZDB-GENE-030131-4678]	-	-	-	-	-
ENSDARG00000043719	5176	768	8.7	1014	10.97	698	7.98	2234	30.38	2531	31.15	2500	30.52	1715.49	3.71195	1.89218	0.107015	17.6814	5.83525e-70	4.52907e-67	Ups	1	55360638	55410849	-	c3a.6	complement component c3a%2C duplicate 6 [Source:ZFIN%3BAcc:ZDB-GENE-041212-2]	-	-	GO:0004866:endopeptidase inhibitor activity;	K03990	;ko04080 Neuroactive ligand-receptor interaction;ko04145 Phagosome;ko04610 Complement and coagulation cascades;ko04613 Neutrophil extracellular trap formation;ko05131 Shigellosis;ko05133 Pertussis;ko05134 Legionellosis;ko05140 Leishmaniasis;ko05142 Chagas disease;ko05150 Staphylococcus aureus infection;ko05152 Tuberculosis;ko05167 Kaposi sarcoma-associated herpesvirus infection;ko05168 Herpes sim…
ENSDARG00000074201	9130	5545	35.6	5415	33.22	4720	30.6	12066	93.04	17202	120.04	14959	103.52	10515.5	3.56187	1.83264	0.103689	17.6743	6.61703e-70	4.98022e-67	Ups	23	19827579	19882684	+	flna	filamin A%2C alpha (actin binding protein 280) [Source:ZFIN%3BAcc:ZDB-GENE-030131-2145]	-	-	-	K04437	;ko04010 MAPK signaling pathway;ko04510 Focal adhesion;ko05132 Salmonella infection;ko05205 Proteoglycans in cancer;
ENSDARG00000058803	4056	662	9.57	723	9.99	574	8.38	65	1.13	61	0.96	95	1.48	328.826	0.142713	-2.80881	0.160545	-17.4955	1.55147e-68	1.13335e-65	Down	1	249897	262959	+	grk1a	G protein-coupled receptor kinase 1 a [Source:ZFIN%3BAcc:ZDB-GENE-050823-1]	GO:0006468:protein phosphorylation;GO:0038032:termination of G-protein coupled receptor signaling pathway;	-	GO:0050254:rhodopsin kinase activity;GO:0004703:G-protein coupled receptor kinase activity;GO:0005524:ATP binding;	K00909	;ko04062 Chemokine signaling pathway;ko04144 Endocytosis;ko04744 Phototransduction;
ENSDARG00000043323	3415	675	11.59	647	10.61	636	11.02	1718	35.42	1624	30.3	1532	28.34	1197.82	3.15768	1.65887	0.0950031	17.4612	2.8312e-68	2.0091e-65	Ups	20	22766875	22841002	+	lnx1	ligand of numb-protein X 1 [Source:ZFIN%3BAcc:ZDB-GENE-030131-9439]	-	-	GO:0008270:zinc ion binding;	K10692	-
ENSDARG00000092499	3046	443	8.52	475	8.74	424	8.24	1069	24.71	1484	31.04	1361	28.23	923.788	3.68283	1.88082	0.108299	17.3669	1.46962e-67	1.01391e-64	Ups	24	37518815	37541346	+	si:ch211-183d21.1	si:ch211-183d21.1 [Source:ZFIN%3BAcc:ZDB-GENE-030131-8516]	-	-	-	-	-
ENSDARG00000045574	6133	911	8.71	840	7.67	813	7.85	88	1.01	123	1.28	156	1.61	445.043	0.180497	-2.46995	0.142425	-17.3422	2.26117e-67	1.51786e-64	Down	4	17263620	17289959	-	lrmp	lymphoid-restricted membrane protein [Source:ZFIN%3BAcc:ZDB-GENE-041210-152]	-	-	-	-	-
ENSDARG00000086222	10055	3242	18.9	3254	18.13	3024	17.8	947	6.63	855	5.42	949	5.96	1912.94	0.366251	-1.44909	0.0836709	-17.319	3.38433e-67	2.21201e-64	Down	7	25861472	25879077	+	nat16	N-acetyltransferase 16 [Source:ZFIN%3BAcc:ZDB-GENE-030219-43]	-	-	-	-	-
ENSDARG00000031317	1036	3479	196.83	3601	194.7	3316	189.46	6300	428.1	7833	481.69	7666	467.5	5578.64	2.64934	1.40564	0.0815145	17.244	1.24178e-66	7.90822e-64	Ups	23	17501495	17503432	-	ppdpfb	pancreatic progenitor cell differentiation and proliferation factor b [Source:ZFIN%3BAcc:ZDB-GENE-030131-8247]	GO:0007275:multicellular organismal development;GO:0030154:cell differentiation;	-	-	-	-
ENSDARG00000003961	2456	361	8.62	345	7.87	314	7.57	997	28.58	979	25.4	887	22.82	684.295	3.56075	1.83218	0.109244	16.7715	3.94401e-63	2.44894e-60	Ups	6	42040822	42051814	-	parp3	poly (ADP-ribose) polymerase family%2C member 3 [Source:ZFIN%3BAcc:ZDB-GENE-030131-7435]	GO:0071696:ectodermal placode development;GO:0090299:regulation of neural crest formation;GO:0006471:protein ADP-ribosylation;	-	GO:0003950:NAD+ ADP-ribosyltransferase activity;	K10798	;ko03410 Base excision repair;ko04210 Apoptosis;ko04212 Longevity regulating pathway - worm;
ENSDARG00000019566	2422	2398	58.03	2674	61.84	2298	56.16	438	12.73	417	10.97	634	16.54	1359.59	0.255232	-1.97012	0.11767	-16.7427	6.39687e-63	3.8751e-60	Down	9	44489979	44493329	-	neurod1	neuronal differentiation 1 [Source:ZFIN%3BAcc:ZDB-GENE-990415-172]	GO:0006355:regulation of transcription, DNA-templated;GO:0048923:posterior lateral line neuromast hair cell differentiation;	GO:0005737:cytoplasm;GO:0005634:nucleus;	GO:0003677:DNA binding;GO:0046983:protein dimerization activity;	K08033	;ko04950 Maturity onset diabetes of the young;
ENSDARG00000094570	5327	65	0.72	85	0.89	54	0.6	361	4.77	673	8.05	539	6.39	321.124	9.72378	3.28152	0.196863	16.669	2.20207e-62	1.30221e-59	Ups	12	46159597	46337629	-	si:ch211-226h7.2	si:ch211-226h7.2 [Source:ZFIN%3BAcc:ZDB-GENE-130531-8]	-	-	-	K18273	-
ENSDARG00000091801	4266	1150	15.8	1101	14.46	1000	13.88	2271	37.48	3210	47.94	3178	47.07	2083.58	3.35905	1.74805	0.104908	16.6628	2.44405e-62	1.4117e-59	Ups	16	51378011	51434832	-	serpinb14	serpin peptidase inhibitor%2C clade B (ovalbumin)%2C member 14 [Source:ZFIN%3BAcc:ZDB-GENE-050506-148]	-	-	GO:0004867:serine-type endopeptidase inhibitor activity;	K13963	;ko05146 Amoebiasis;
ENSDARG00000035438	5989	882	8.63	714	6.68	632	6.25	2162	25.41	1983	21.09	2068	21.82	1486.59	3.537	1.82253	0.109616	16.6265	4.47847e-62	2.52799e-59	Ups	5	31621602	31633709	+	myhc4	myosin heavy chain 4 [Source:ZFIN%3BAcc:ZDB-GENE-030131-6206]	-	GO:0016459:myosin complex;	GO:0003779:actin binding;GO:0005524:ATP binding;GO:0003774:motor activity;GO:0000166:nucleotide binding;	K10352	;ko04270 Vascular smooth muscle contraction;ko04530 Tight junction;ko04810 Regulation of actin cytoskeleton;ko05130 Pathogenic Escherichia coli infection;
ENSDARG00000027495	2533	807	18.67	934	20.65	703	16.43	69	1.92	66	1.66	128	3.19	407.599	0.135892	-2.87946	0.173543	-16.5922	7.93385e-62	4.37896e-59	Down	23	40517740	40545677	+	elovl4b	ELOVL fatty acid elongase 4b [Source:ZFIN%3BAcc:ZDB-GENE-030131-7672]	GO:0042761:very long-chain fatty acid biosynthetic process;	GO:0016021:integral component of membrane;	-	K10249	;ko00062 Fatty acid elongation;ko01040 Biosynthesis of unsaturated fatty acids;ko01100 Metabolic pathways;ko01110 Biosynthesis of secondary metabolites;ko01212 Fatty acid metabolism;
ENSDARG00000093546	1126	19	0.99	34	1.69	23	1.21	229	14.32	435	24.61	441	24.74	215.201	18.2869	4.19274	0.253796	16.5201	2.63043e-61	1.42026e-58	Ups	4	75094274	75112354	+	ms4a17a.2	membrane-spanning 4-domains%2C subfamily A%2C member 17a.2 [Source:ZFIN%3BAcc:ZDB-GENE-070705-367]	-	GO:0016021:integral component of membrane;	-	-	-
ENSDARG00000018569	2777	647	13.66	675	13.62	567	12.09	1369	34.71	1917	43.98	1848	42.04	1229.96	3.43064	1.77848	0.1082	16.437	1.04e-60	5.49583e-58	Ups	16	17153902	17164495	-	tnfrsf1a	tumor necrosis factor receptor superfamily%2C member 1a [Source:ZFIN%3BAcc:ZDB-GENE-040426-2252]	GO:0007165:signal transduction;GO:0042742:defense response to bacterium;GO:0045087:innate immune response;	-	-	K03158	;ko04010 MAPK signaling pathway;ko04060 Cytokine-cytokine receptor interaction;ko04061 Viral protein interaction with cytokine and cytokine receptor;ko04064 NF-kappa B signaling pathway;ko04071 Sphingolipid signaling pathway;ko04150 mTOR signaling pathway;ko04210 Apoptosis;ko04215 Apoptosis - multiple species;ko04217 Necroptosis;ko04380 Osteoclast differentiation;ko04668 TNF signaling pathway;ko0…
ENSDARG00000093052	3002	48	0.94	69	1.29	75	1.48	315	7.39	402	8.53	401	8.44	235.843	7.35179	2.8781	0.17542	16.4069	1.70767e-60	8.83614e-58	Ups	21	20758836	20804087	-	c6	complement component 6 [Source:ZFIN%3BAcc:ZDB-GENE-040426-1358]	GO:0006955:immune response;	GO:0005579:membrane attack complex;	-	K03995	;ko04610 Complement and coagulation cascades;ko05020 Prion disease;ko05171 Coronavirus disease - COVID-19;ko05322 Systemic lupus erythematosus;
ENSDARG00000026726	1642	2111	75.35	2447	83.48	2005	72.28	4947	212.1	7670	297.59	6706	258.03	4547.13	3.7153	1.89348	0.115676	16.3688	3.19511e-60	1.61953e-57	Ups	5	24978028	24983172	-	anxa1a	annexin A1a [Source:ZFIN%3BAcc:ZDB-GENE-030131-6664]	GO:0031101:fin regeneration;	-	GO:0004859:phospholipase inhibitor activity;GO:0005509:calcium ion binding;GO:0005544:calcium-dependent phospholipid binding;	K17091	-
ENSDARG00000097746	772	275	20.88	226	16.4	194	14.87	738	67.3	932	76.91	760	62.2	554.386	4.42516	2.14573	0.131843	16.2749	1.48801e-59	7.39156e-57	Ups	16	45121094	45127883	-	si:rp71-77l1.1	si:rp71-77l1.1 [Source:ZFIN%3BAcc:ZDB-GENE-131121-141]	-	-	-	-	-
ENSDARG00000059363	4685	159	1.99	150	1.79	102	1.29	495	7.44	759	10.32	721	9.72	426.292	6.06322	2.60008	0.161163	16.1333	1.48841e-58	7.24856e-56	Ups	19	1280247	1297680	+	tgfbr2a	transforming growth factor beta receptor 2a [Source:ZFIN%3BAcc:ZDB-GENE-120404-1]	-	-	-	-	-
ENSDARG00000069934	6579	467	4.16	431	3.67	424	3.81	928	9.93	1081	10.47	1080	10.37	768.809	2.95377	1.56256	0.0969672	16.1143	2.02475e-58	9.64212e-56	Ups	9	20672982	20690841	+	parp4	poly (ADP-ribose) polymerase family%2C member 4 [Source:ZFIN%3BAcc:ZDB-GENE-070912-387]	-	-	-	K10798	;ko03410 Base excision repair;ko04210 Apoptosis;ko04212 Longevity regulating pathway - worm;
ENSDARG00000026829	1398	4274	179.19	5013	200.86	4643	196.58	8481	427.08	10558	481.15	10210	461.42	7482.9	2.65332	1.4078	0.0873686	16.1133	2.05754e-58	9.64212e-56	Ups	18	13235319	13248160	+	cotl1	coactosin-like F-actin binding protein 1 [Source:ZFIN%3BAcc:ZDB-GENE-030131-8325]	-	GO:0005622:intracellular;	GO:0003779:actin binding;	-	-
ENSDARG00000092204	1202	43	2.1	53	2.47	56	2.76	282	16.52	584	30.95	493	25.91	273.501	11.2373	3.49022	0.217345	16.0585	4.98844e-58	2.2944e-55	Ups	4	75082275	75090492	+	ms4a17a.5	membrane-spanning 4-domains%2C subfamily A%2C member 17A.5 [Source:ZFIN%3BAcc:ZDB-GENE-040912-55]	-	GO:0016021:integral component of membrane;	-	-	-
ENSDARG00000011235	2452	879	21.01	845	19.3	802	19.36	177	5.08	159	4.13	194	5	470.244	0.265629	-1.91252	0.119261	-16.0364	7.11382e-58	3.21247e-55	Down	17	44130894	44135955	-	otx2	orthodenticle homeobox 2 [Source:ZFIN%3BAcc:ZDB-GENE-980526-406]	GO:0006355:regulation of transcription, DNA-templated;GO:0030901:midbrain development;GO:0030902:hindbrain development;GO:0042221:response to chemical;GO:0003406:retinal pigment epithelium development;GO:0030917:midbrain-hindbrain boundary development;	GO:0005634:nucleus;	GO:0043565:sequence-specific DNA binding;GO:0003700:sequence-specific DNA binding transcription factor activity;GO:0003677:DNA binding;	K18490	-
ENSDARG00000036344	1341	2445	106.87	2356	98.41	2043	90.18	605	31.76	595	28.27	703	33.12	1360.19	0.35194	-1.5066	0.0942333	-15.988	1.55044e-57	6.87648e-55	Down	7	24410121	24428828	-	calb2b	calbindin 2b [Source:ZFIN%3BAcc:ZDB-GENE-040426-1668]	-	-	GO:0005509:calcium ion binding;	-	-
ENSDARG00000021242	3150	2347	43.67	2509	44.62	2238	42.05	4490	100.35	6363	128.69	5969	119.72	4163.69	2.99241	1.58131	0.0996196	15.8735	9.67273e-57	4.21477e-54	Ups	3	15558619	15584730	-	mvp	major vault protein [Source:ZFIN%3BAcc:ZDB-GENE-030826-33]	GO:0001654:eye development;GO:0007420:brain development;	GO:0005737:cytoplasm;GO:0030529:ribonucleoprotein complex;GO:0005634:nucleus;	-	K17266	-
ENSDARG00000075295	5280	993	11.02	955	10.13	801	8.98	90	1.2	103	1.24	176	2.11	472.249	0.169216	-2.56306	0.162462	-15.7764	4.52192e-56	1.9364e-53	Down	23	5529820	5562431	+	tulp1a	tubby like protein 1a [Source:ZFIN%3BAcc:ZDB-GENE-110411-122]	-	-	-	K19600	-
ENSDARG00000075954	3823	972	14.9	993	14.55	931	14.41	1844	33.96	1985	33.08	1807	29.86	1476.12	2.4655	1.30188	0.0830975	15.6669	2.54594e-55	1.07175e-52	Ups	10	38568512	38577952	+	serpinh1a	serpin peptidase inhibitor%2C clade H (heat shock protein 47)%2C member 1a [Source:ZFIN%3BAcc:ZDB-GENE-080219-21]	-	-	GO:0004867:serine-type endopeptidase inhibitor activity;	K09501	-
ENSDARG00000069295	2312	157	3.98	155	3.76	185	4.74	527	16.05	611	16.84	522	14.26	382.369	4.22569	2.07919	0.132747	15.6628	2.71767e-55	1.12498e-52	Ups	2	10289514	10300371	-	bcl6ab	B-cell CLL/lymphoma 6a%2C genome duplicate b [Source:ZFIN%3BAcc:ZDB-GENE-030131-7523]	-	GO:0005634:nucleus;	GO:0003676:nucleic acid binding;GO:0008270:zinc ion binding;	-	-
ENSDARG00000060927	4491	263	3.43	311	3.88	291	3.84	681	10.68	918	13.02	849	11.94	581.731	3.57443	1.83771	0.118301	15.5342	2.03543e-54	8.28754e-52	Ups	18	49230775	49252702	+	si:ch211-136a13.1	si:ch211-136a13.1 [Source:ZFIN%3BAcc:ZDB-GENE-050419-214]	-	-	-	-	-
ENSDARG00000055377	2101	1145	31.94	1217	32.45	974	27.44	121	4.05	157	4.76	237	7.13	585.315	0.194565	-2.36167	0.152397	-15.4969	3.64102e-54	1.45858e-51	Down	18	39086567	39124511	+	gnb5b	guanine nucleotide binding protein (G protein)%2C beta 5b [Source:ZFIN%3BAcc:ZDB-GENE-040426-1712]	-	-	-	K04539	;ko04014 Ras signaling pathway;ko04062 Chemokine signaling pathway;ko04151 PI3K-Akt signaling pathway;ko04371 Apelin signaling pathway;ko04713 Circadian entrainment;ko04723 Retrograde endocannabinoid signaling;ko04724 Glutamatergic synapse;ko04725 Cholinergic synapse;ko04726 Serotonergic synapse;ko04727 GABAergic synapse;ko04728 Dopaminergic synapse;ko04926 Relaxin signaling pathway;ko05032 Morph…
ENSDARG00000019752	4796	445	5.44	523	6.11	366	4.52	36	0.53	23	0.31	50	0.66	216.102	0.103523	-3.27198	0.212507	-15.397	1.71317e-53	6.75397e-51	Down	5	66448405	66467136	-	rom1a	retinal outer segment membrane protein 1a [Source:ZFIN%3BAcc:ZDB-GENE-040426-1765]	GO:0007601:visual perception;	GO:0016021:integral component of membrane;	-	K17344	-
ENSDARG00000075733	2195	594	15.86	609	15.54	585	15.78	1151	36.92	1398	40.58	1250	35.98	969.708	2.6875	1.42626	0.092922	15.3491	3.59402e-53	1.39476e-50	Ups	16	17394475	17439750	-	zyx	zyxin [Source:ZFIN%3BAcc:ZDB-GENE-070928-18]	-	-	GO:0008270:zinc ion binding;	K06273	;ko04510 Focal adhesion;
ENSDARG00000004358	1958	1267	37.93	1137	32.53	1003	30.32	164	5.9	145	4.72	253	8.16	605.164	0.2083	-2.26327	0.148116	-15.2803	1.03386e-52	3.95045e-50	Down	16	12131641	12158860	+	gnb3a	guanine nucleotide binding protein (G protein)%2C beta polypeptide 3a [Source:ZFIN%3BAcc:ZDB-GENE-040718-134]	-	-	-	K07825	;ko04014 Ras signaling pathway;ko04062 Chemokine signaling pathway;ko04151 PI3K-Akt signaling pathway;ko04371 Apelin signaling pathway;ko04713 Circadian entrainment;ko04723 Retrograde endocannabinoid signaling;ko04724 Glutamatergic synapse;ko04725 Cholinergic synapse;ko04726 Serotonergic synapse;ko04727 GABAergic synapse;ko04728 Dopaminergic synapse;ko04742 Taste transduction;ko04926 Relaxin sign…
ENSDARG00000038378	3260	2284	41.06	2454	42.17	1913	34.73	586	12.65	654	12.78	578	11.2	1315.76	0.346539	-1.52891	0.100145	-15.2669	1.27033e-52	4.78047e-50	Down	15	45624957	45648345	+	sagb	S-antigen%3B retina and pineal gland (arrestin) b [Source:ZFIN%3BAcc:ZDB-GENE-050913-98]	GO:0007165:signal transduction;	-	-	-	-
ENSDARG00000001953	4187	604	8.46	701	9.38	707	9.99	1358	22.83	1609	24.48	1885	28.44	1196.28	3.0424	1.60521	0.105535	15.2102	3.02642e-52	1.1219e-49	Ups	4	25483583	25496842	-	pfkfb3	6-phosphofructo-2-kinase/fructose-2%2C6-biphosphatase 3 [Source:ZFIN%3BAcc:ZDB-GENE-040426-2724]	GO:0006000:fructose metabolic process;GO:0016310:phosphorylation;GO:0006003:fructose 2,6-bisphosphate metabolic process;	-	GO:0004331:fructose-2,6-bisphosphate 2-phosphatase activity;GO:0003873:6-phosphofructo-2-kinase activity;GO:0005524:ATP binding;	K01103	;ko00051 Fructose and mannose metabolism;ko01100 Metabolic pathways;ko04066 HIF-1 signaling pathway;ko04152 AMPK signaling pathway;
ENSDARG00000040251	1639	792	28.32	830	28.37	695	25.1	1656	71.13	1704	66.24	1542	59.44	1254.68	2.68361	1.42417	0.0938125	15.1811	4.71984e-52	1.72392e-49	Ups	16	29558314	29567926	+	ctsk	cathepsin K [Source:ZFIN%3BAcc:ZDB-GENE-001205-4]	GO:0006508:proteolysis;	-	GO:0008234:cysteine-type peptidase activity;	K01371	;ko04142 Lysosome;ko04210 Apoptosis;ko04380 Osteoclast differentiation;ko04620 Toll-like receptor signaling pathway;ko05323 Rheumatoid arthritis;
ENSDARG00000095533	3470	70	1.18	74	1.19	68	1.16	285	5.78	521	9.57	537	9.78	279.249	7.9633	2.99337	0.197405	15.1635	6.16508e-52	2.21916e-49	Ups	16	37998298	38051109	-	si:ch211-198c19.3	si:ch211-198c19.3 [Source:ZFIN%3BAcc:ZDB-GENE-100922-226]	-	-	-	-	-
ENSDARG00000025847	3955	1160	17.19	1212	17.17	989	14.8	202	3.6	147	2.37	251	4.01	605.557	0.226084	-2.14507	0.141475	-15.1621	6.3001e-52	2.23536e-49	Down	11	23949994	23954312	-	sox12	SRY (sex determining region Y)-box 12 [Source:ZFIN%3BAcc:ZDB-GENE-040724-33]	-	-	-	K09268	-
ENSDARG00000091699	5276	2396	26.62	2806	29.79	2210	24.79	4531	60.46	5614	67.79	5258	62.96	3951.98	2.62943	1.39475	0.0925927	15.0633	2.82461e-51	9.88096e-49	Ups	13	42599652	42630508	-	capn2a	calpain 2%2C (m/II) large subunit a [Source:ZFIN%3BAcc:ZDB-GENE-050320-69]	-	-	-	K03853	;ko04141 Protein processing in endoplasmic reticulum;ko04210 Apoptosis;ko04217 Necroptosis;ko04218 Cellular senescence;ko04510 Focal adhesion;ko05010 Alzheimer disease;ko05022 Pathways of neurodegeneration - multiple diseases;ko05131 Shigellosis;
ENSDARG00000012972	1098	4396	234.66	4913	250.64	4265	229.92	7805	500.42	10045	582.84	9234	531.33	7027.81	2.5223	1.33474	0.0886487	15.0565	3.12869e-51	1.07927e-48	Ups	13	33497194	33499882	+	cfl1l	cofilin 1 (non-muscle)%2C like [Source:ZFIN%3BAcc:ZDB-GENE-040426-2770]	GO:0030042:actin filament depolymerization;	GO:0015629:actin cytoskeleton;	GO:0003779:actin binding;	K05765	;ko04360 Axon guidance;ko04666 Fc gamma R-mediated phagocytosis;ko04810 Regulation of actin cytoskeleton;ko05133 Pertussis;ko05170 Human immunodeficiency virus 1 infection;
ENSDARG00000019845	2308	783	19.88	708	17.18	716	18.36	1365	41.64	1768	48.8	1824	49.93	1244.6	2.83363	1.50265	0.099812	15.0548	3.2105e-51	1.09232e-48	Ups	13	25632458	25643733	-	pdlim1	PDZ and LIM domain 1 (elfin) [Source:ZFIN%3BAcc:ZDB-GENE-030131-5227]	-	-	GO:0008270:zinc ion binding;	-	-
ENSDARG00000090552	1352	863	37.41	1099	45.53	919	40.23	1827	95.13	2221	104.66	2341	109.4	1609.76	2.8026	1.48677	0.0987676	15.0532	3.2901e-51	1.10427e-48	Ups	16	43124321	43137692	-	si:dkey-7j14.6	si:dkey-7j14.6 [Source:ZFIN%3BAcc:ZDB-GENE-030131-8466]	-	GO:0016021:integral component of membrane;	-	-	-
ENSDARG00000077169	3128	142	2.66	191	3.42	134	2.54	491	11.05	867	17.66	773	15.61	462.913	5.75248	2.52418	0.168264	15.0013	7.19987e-51	2.38431e-48	Ups	14	11144484	11150710	-	si:ch211-153b23.4	si:ch211-153b23.4 [Source:ZFIN%3BAcc:ZDB-GENE-030131-7332]	-	-	-	-	-
ENSDARG00000022712	3122	561	10.53	722	12.95	575	10.9	1268	28.59	1497	30.55	1434	29.02	1053.84	2.86061	1.51632	0.101189	14.985	9.1993e-51	3.00636e-48	Ups	3	16880865	16957645	+	stat3	signal transducer and activator of transcription 3 (acute-phase response factor) [Source:ZFIN%3BAcc:ZDB-GENE-980526-68]	GO:0001837:epithelial to mesenchymal transition;GO:0006355:regulation of transcription, DNA-templated;GO:0042074:cell migration involved in gastrulation;GO:0001736:establishment of planar polarity;GO:0060252:positive regulation of glial cell proliferation;GO:0007165:signal transduction;GO:0060042:retina morphogenesis in camera-type eye;GO:0030010:establishment of cell polarity;GO:0008045:motor ne…	GO:0005634:nucleus;	GO:0004871:signal transducer activity;GO:0005509:calcium ion binding;GO:0003700:sequence-specific DNA binding transcription factor activity;	K04692	;ko01521 EGFR tyrosine kinase inhibitor resistance;ko04062 Chemokine signaling pathway;ko04066 HIF-1 signaling pathway;ko04068 FoxO signaling pathway;ko04217 Necroptosis;ko04550 Signaling pathways regulating pluripotency of stem cells;ko04630 JAK-STAT signaling pathway;ko04659 Th17 cell differentiation;ko04917 Prolactin signaling pathway;ko04920 Adipocytokine signaling pathway;ko04931 Insulin res…
ENSDARG00000099491	2287	461	11.81	598	14.65	508	13.15	1178	36.26	1865	51.95	1814	50.11	1129.62	3.90609	1.96572	0.131626	14.9342	1.97433e-50	6.36837e-48	Ups	16	46551398	46558439	-	tmem176l.1	transmembrane protein 176l.1 [Source:ZFIN%3BAcc:ZDB-GENE-080829-11]	-	-	-	-	-
ENSDARG00000102004	1513	5277	204.43	5365	198.63	4743	185.55	8508	395.87	10748	452.58	10657	445.01	7817.15	2.45615	1.2964	0.0869027	14.9178	2.52387e-50	8.03657e-48	Ups	19	10936233	10940769	+	apoea	apolipoprotein Ea [Source:ZFIN%3BAcc:ZDB-GENE-010724-18]	GO:0006869:lipid transport;GO:0042157:lipoprotein metabolic process;	GO:0005576:extracellular region;	GO:0008289:lipid binding;	K04524	;ko04979 Cholesterol metabolism;ko05010 Alzheimer disease;
ENSDARG00000054616	1793	4399	143.8	4610	144.02	3671	121.19	7873	309.12	9734	345.87	8755	308.5	6765.49	2.63136	1.39581	0.0938037	14.8801	4.44026e-50	1.39598e-47	Ups	3	30790404	30795479	+	cldni	claudin i [Source:ZFIN%3BAcc:ZDB-GENE-010328-9]	-	GO:0005923:bicellular tight junction;GO:0005886:plasma membrane;GO:0016021:integral component of membrane;	GO:0005198:structural molecule activity;	-	-
ENSDARG00000037746	2237	42289	1108.03	45323	1134.91	40855	1081.03	67065	2110.55	83757	2385.38	78058	2204.59	61429.8	2.25231	1.1714	0.0799093	14.6592	1.17694e-48	3.65395e-46	Ups	1	7964988	7968621	-	actb1	actin%2C beta 1 [Source:ZFIN%3BAcc:ZDB-GENE-000329-1]	GO:0006468:protein phosphorylation;	GO:0005856:cytoskeleton;GO:0005737:cytoplasm;	GO:0005524:ATP binding;GO:0004715:non-membrane spanning protein tyrosine kinase activity;	K05692	;ko04015 Rap1 signaling pathway;ko04145 Phagosome;ko04210 Apoptosis;ko04390 Hippo signaling pathway;ko04391 Hippo signaling pathway - fly;ko04510 Focal adhesion;ko04520 Adherens junction;ko04530 Tight junction;ko04611 Platelet activation;ko04613 Neutrophil extracellular trap formation;ko04670 Leukocyte transendothelial migration;ko04714 Thermogenesis;ko04745 Phototransduction - fly;ko04810 Regula…
ENSDARG00000099406	5919	567	5.61	623	5.9	518	5.18	49	0.58	68	0.73	107	1.14	292.334	0.165343	-2.59646	0.177314	-14.6433	1.48584e-48	4.55603e-46	Down	12	48951845	48958389	+	lrit1b	leucine-rich repeat%2C immunoglobulin-like and transmembrane domains 1b [Source:ZFIN%3BAcc:ZDB-GENE-060616-45]	-	-	-	-	-
ENSDARG00000103067	5945	246	2.43	213	2.01	195	1.94	574	6.8	659	7.06	579	6.15	433.614	3.50794	1.81062	0.124385	14.5566	5.30648e-48	1.60728e-45	Ups	8	52802704	52843668	+	adgrd2	adhesion G protein-coupled receptor D2 [Source:ZFIN%3BAcc:ZDB-GENE-081104-190]	-	-	-	K08466	-
ENSDARG00000020625	6712	2078	18.15	2171	18.12	1957	17.26	3444	36.12	4675	44.37	4338	40.83	3225.11	2.5347	1.34182	0.0926797	14.478	1.66911e-47	4.99466e-45	Ups	6	31381157	31442247	+	jak1	Janus kinase 1 [Source:ZFIN%3BAcc:ZDB-GENE-980526-142]	GO:0006468:protein phosphorylation;GO:0033077:T cell differentiation in thymus;	GO:0005856:cytoskeleton;GO:0012505:endomembrane system;GO:0016020:membrane;	GO:0005524:ATP binding;GO:0004715:non-membrane spanning protein tyrosine kinase activity;	K11217	;ko01521 EGFR tyrosine kinase inhibitor resistance;ko04151 PI3K-Akt signaling pathway;ko04217 Necroptosis;ko04380 Osteoclast differentiation;ko04550 Signaling pathways regulating pluripotency of stem cells;ko04621 NOD-like receptor signaling pathway;ko04630 JAK-STAT signaling pathway;ko04658 Th1 and Th2 cell differentiation;ko04659 Th17 cell differentiation;ko05140 Leishmaniasis;ko05145 Toxoplasm…
ENSDARG00000028228	7039	1700	14.16	1685	13.41	1489	12.52	451	4.51	460	4.16	552	4.95	988.572	0.379694	-1.39709	0.0968307	-14.4282	3.43989e-47	1.01575e-44	Down	13	11303655	11312559	+	zbtb18	zinc finger and BTB domain containing 18 [Source:ZFIN%3BAcc:ZDB-GENE-050419-73]	GO:0006355:regulation of transcription, DNA-templated;	GO:0005634:nucleus;	GO:0003677:DNA binding;GO:0008270:zinc ion binding;	-	-
ENSDARG00000074839	4042	457	6.63	403	5.58	395	5.78	20	0.35	39	0.61	60	0.94	206.506	0.119352	-3.0667	0.21256	-14.4275	3.47623e-47	1.01575e-44	Down	17	36679514	36734155	+	impg1b	interphotoreceptor matrix proteoglycan 1b [Source:ZFIN%3BAcc:ZDB-GENE-101007-1]	-	-	-	K19016	-
ENSDARG00000027867	4230	551	7.63	627	8.3	532	7.44	1169	19.46	1489	22.43	1203	17.97	969.798	2.8585	1.51526	0.106175	14.2714	3.30078e-46	9.53273e-44	Ups	17	51034383	51110523	-	paplna	papilin a%2C proteoglycan-like sulfated glycoprotein [Source:ZFIN%3BAcc:ZDB-GENE-070815-4]	-	-	-	-	-
ENSDARG00000063295	7204	6115	49.75	5929	46.1	5025	41.29	10328	100.93	14017	123.96	12219	107.16	9301.43	2.70733	1.43687	0.100804	14.2541	4.22603e-46	1.20646e-43	Ups	6	7578624	7619545	-	myh9a	myosin%2C heavy chain 9a%2C non-muscle [Source:ZFIN%3BAcc:ZDB-GENE-030131-5870]	-	-	GO:0003779:actin binding;GO:0000166:nucleotide binding;	K10352	;ko04270 Vascular smooth muscle contraction;ko04530 Tight junction;ko04810 Regulation of actin cytoskeleton;ko05130 Pathogenic Escherichia coli infection;
ENSDARG00000010752	3641	268	4.31	286	4.4	303	4.93	685	13.24	1056	18.48	817	14.18	601.016	3.76688	1.91337	0.134409	14.2355	5.51932e-46	1.55184e-43	Ups	5	23014599	23070434	-	acsl4b	acyl-CoA synthetase long-chain family member 4b [Source:ZFIN%3BAcc:ZDB-GENE-030131-6493]	GO:0008152:metabolic process;	-	GO:0003824:catalytic activity;	K01897	;ko00061 Fatty acid biosynthesis;ko00071 Fatty acid degradation;ko01100 Metabolic pathways;ko01212 Fatty acid metabolism;ko02024 Quorum sensing;ko03320 PPAR signaling pathway;ko04146 Peroxisome;ko04216 Ferroptosis;ko04714 Thermogenesis;ko04920 Adipocytokine signaling pathway;
ENSDARG00000070951	4997	2658	31.18	2336	26.19	2213	26.21	666	9.38	608	7.75	792	10.01	1444.47	0.362652	-1.46334	0.102799	-14.2349	5.56079e-46	1.55184e-43	Down	6	54119904	54145025	+	hmga1b	high mobility group AT-hook 1b [Source:ZFIN%3BAcc:ZDB-GENE-061013-204]	-	GO:0043229:intracellular organelle;	-	K09282	-
ENSDARG00000074390	1540	1059	40.31	1256	45.69	850	32.67	2172	99.29	2601	107.6	2505	102.77	1817.69	2.91228	1.54215	0.108601	14.2001	9.14776e-46	2.52448e-43	Ups	16	46684939	46697749	-	tmem176l.4	transmembrane protein 176l.4 [Source:ZFIN%3BAcc:ZDB-GENE-030131-3532]	-	GO:0016021:integral component of membrane;	-	-	-
ENSDARG00000075058	2874	382	7.79	392	7.64	342	7.04	37	0.91	23	0.51	54	1.19	185.235	0.129234	-2.95195	0.20794	-14.1961	9.68312e-46	2.64285e-43	Down	14	21854815	21871541	+	gabra6a	gamma-aminobutyric acid (GABA) A receptor%2C alpha 6a [Source:ZFIN%3BAcc:ZDB-GENE-040426-1692]	GO:0006811:ion transport;	GO:0045211:postsynaptic membrane;GO:0030054:cell junction;GO:0005886:plasma membrane;GO:0016021:integral component of membrane;	GO:0004890:GABA-A receptor activity;GO:0005230:extracellular ligand-gated ion channel activity;	K05175	;ko04080 Neuroactive ligand-receptor interaction;ko04723 Retrograde endocannabinoid signaling;ko04727 GABAergic synapse;ko04742 Taste transduction;ko05032 Morphine addiction;ko05033 Nicotine addiction;
ENSDARG00000056938	2951	904	17.96	913	17.33	829	16.63	198	4.72	200	4.32	260	5.57	511.303	0.314413	-1.66927	0.117809	-14.1693	1.41932e-45	3.83169e-43	Down	4	16348180	16356251	-	kera	keratocan [Source:ZFIN%3BAcc:ZDB-GENE-041210-165]	-	-	-	K08123	-
ENSDARG00000055595	3288	334	5.95	324	5.52	269	4.84	14	0.3	13	0.25	34	0.65	147.489	0.0830999	-3.58901	0.254672	-14.0927	4.21444e-45	1.12553e-42	Down	2	31378880	31393404	-	clul1	clusterin-like 1 (retinal) [Source:ZFIN%3BAcc:ZDB-GENE-031118-57]	GO:0008219:cell death;	-	-	-	-
ENSDARG00000007709	2653	175	3.87	173	3.65	190	4.24	484	12.84	943	22.65	817	19.46	494.075	5.24233	2.39021	0.169761	14.0798	5.05186e-45	1.33482e-42	Ups	5	29555681	29576817	-	adamts8a	ADAM metallopeptidase with thrombospondin type 1 motif%2C 8a [Source:ZFIN%3BAcc:ZDB-GENE-060526-202]	-	-	-	K08623	-
ENSDARG00000033029	11680	1184	5.94	1004	4.82	1200	6.08	2566	15.47	2602	14.19	2211	11.96	1876.32	2.76021	1.46478	0.104334	14.0393	8.9585e-45	2.34213e-42	Ups	12	21576321	21626795	+	pkd1b	polycystic kidney disease 1b [Source:ZFIN%3BAcc:ZDB-GENE-100707-2]	-	-	-	K04985	-
ENSDARG00000007219	4390	1672	22.32	1651	21.07	1533	20.67	2725	43.7	3884	56.37	3841	55.28	2651.54	2.71339	1.4401	0.102783	14.011	1.33447e-44	3.45253e-42	Ups	13	36195256	36265670	-	actn1	actinin%2C alpha 1 [Source:ZFIN%3BAcc:ZDB-GENE-081113-4]	GO:0051017:actin filament bundle assembly;GO:0051764:actin crosslink formation;	-	GO:0003779:actin binding;GO:0005509:calcium ion binding;	K05699	;ko04510 Focal adhesion;ko04520 Adherens junction;ko04530 Tight junction;ko04670 Leukocyte transendothelial migration;ko04810 Regulation of actin cytoskeleton;ko05131 Shigellosis;ko05146 Amoebiasis;ko05203 Viral carcinogenesis;ko05322 Systemic lupus erythematosus;
ENSDARG00000100442	3291	2724	48.51	2592	44.12	1874	33.71	4948	105.84	5946	115.11	5783	111.02	4156.12	2.93562	1.55366	0.111167	13.976	2.18566e-44	5.59641e-42	Ups	22	23615379	23721721	-	cfh	complement factor H [Source:ZFIN%3BAcc:ZDB-GENE-050208-661]	-	-	-	-	-
ENSDARG00000043796	2343	262	6.55	357	8.54	222	5.61	717	21.54	1087	29.56	1071	28.88	655.95	4.31638	2.10982	0.151025	13.97	2.37465e-44	6.01829e-42	Ups	4	75043727	75142798	+	ms4a17a.7	membrane-spanning 4-domains%2C subfamily A%2C member 17A.7 [Source:ZFIN%3BAcc:ZDB-GENE-080829-2]	-	GO:0016021:integral component of membrane;	-	-	-
ENSDARG00000006314	5012	4553	53.24	4578	51.17	3908	46.15	7092	99.61	8902	113.16	8270	104.25	6426.33	2.35301	1.23451	0.0885346	13.9438	3.43075e-44	8.60702e-42	Ups	9	11626297	11683828	-	itgav	integrin%2C alpha V [Source:ZFIN%3BAcc:ZDB-GENE-060616-382]	GO:0001525:angiogenesis;GO:0007229:integrin-mediated signaling pathway;GO:0007155:cell adhesion;GO:0042074:cell migration involved in gastrulation;GO:0070121:Kupffer's vesicle development;GO:0001935:endothelial cell proliferation;	GO:0008305:integrin complex;	GO:0005515:protein binding;	K06487	;ko04145 Phagosome;ko04151 PI3K-Akt signaling pathway;ko04510 Focal adhesion;ko04512 ECM-receptor interaction;ko04514 Cell adhesion molecules;ko04810 Regulation of actin cytoskeleton;ko04919 Thyroid hormone signaling pathway;ko05163 Human cytomegalovirus infection;ko05165 Human papillomavirus infection;ko05200 Pathways in cancer;ko05205 Proteoglycans in cancer;ko05222 Small cell lung cancer;ko054…
ENSDARG00000069481	997	8	0.47	8	0.45	15	0.89	158	11.16	168	10.74	237	15.02	108.983	22.8933	4.51685	0.323957	13.9428	3.48257e-44	8.64965e-42	Ups	11	15211019	15300860	-	ghrh	growth hormone releasing hormone [Source:ZFIN%3BAcc:ZDB-GENE-070426-1]	GO:0007165:signal transduction;	GO:0005576:extracellular region;	GO:0016608:growth hormone-releasing hormone activity;	K05260	;ko04080 Neuroactive ligand-receptor interaction;ko04935 Growth hormone synthesis, secretion and action;
ENSDARG00000058325	2236	176	4.61	240	6.01	152	4.02	566	17.82	593	16.9	565	15.96	404.556	3.85121	1.94531	0.139875	13.9075	5.69987e-44	1.40166e-41	Ups	6	12811027	12821868	+	casp8	caspase 8%2C apoptosis-related cysteine peptidase [Source:ZFIN%3BAcc:ZDB-GENE-000713-1]	GO:0006508:proteolysis;GO:0043065:positive regulation of apoptotic process;	-	GO:0004197:cysteine-type endopeptidase activity;	K04398	;ko01524 Platinum drug resistance;ko04115 p53 signaling pathway;ko04210 Apoptosis;ko04214 Apoptosis - fly;ko04215 Apoptosis - multiple species;ko04217 Necroptosis;ko04620 Toll-like receptor signaling pathway;ko04621 NOD-like receptor signaling pathway;ko04622 RIG-I-like receptor signaling pathway;ko04624 Toll and Imd signaling pathway;ko04625 C-type lectin receptor signaling pathway;ko04657 IL-17…
ENSDARG00000056767	2607	500	11.24	522	11.22	452	10.26	1000	27	1571	38.39	1283	31.09	931.611	3.30014	1.72253	0.124031	13.8879	7.50389e-44	1.8272e-41	Ups	3	19471303	19499876	+	itgb3a	integrin beta 3a [Source:ZFIN%3BAcc:ZDB-GENE-071207-1]	GO:0070527:platelet aggregation;GO:0060055:angiogenesis involved in wound healing;GO:0007229:integrin-mediated signaling pathway;GO:0007044:cell-substrate junction assembly;GO:0007160:cell-matrix adhesion;GO:0030334:regulation of cell migration;	GO:0008305:integrin complex;	GO:0004872:receptor activity;	-	-
ENSDARG00000020086	2124	295	8.14	298	7.86	379	10.56	761	25.22	1295	38.84	1217	36.2	748.888	4.23215	2.08139	0.150627	13.8182	1.98016e-43	4.77489e-41	Ups	4	14361617	14374088	+	nuak1a	NUAK family%2C SNF1-like kinase%2C 1a [Source:ZFIN%3BAcc:ZDB-GENE-041210-122]	GO:0006468:protein phosphorylation;	-	GO:0005524:ATP binding;GO:0004674:protein serine/threonine kinase activity;	K08800	-
ENSDARG00000102583	5029	302	3.52	339	3.78	331	3.9	695	9.73	1163	14.73	1114	14	692.967	3.84861	1.94434	0.141411	13.7495	5.12548e-43	1.22405e-40	Ups	3	43301383	43359120	-	il4r.1	interleukin 4 receptor%2C tandem duplicate 1 [Source:ZFIN%3BAcc:ZDB-GENE-050227-5]	GO:0002532:production of molecular mediator involved in inflammatory response;	GO:0016021:integral component of membrane;	GO:0004896:cytokine receptor activity;	K05071	;ko04060 Cytokine-cytokine receptor interaction;ko04151 PI3K-Akt signaling pathway;ko04630 JAK-STAT signaling pathway;ko04640 Hematopoietic cell lineage;ko04658 Th1 and Th2 cell differentiation;ko04659 Th17 cell differentiation;ko05200 Pathways in cancer;ko05321 Inflammatory bowel disease;
ENSDARG00000057141	2265	627	16.23	655	16.2	536	14.01	93	2.89	92	2.59	144	4.02	328.155	0.228696	-2.1285	0.154987	-13.7334	6.40279e-43	1.51454e-40	Down	13	16087891	16126854	-	zgc:110045	zgc:110045 [Source:ZFIN%3BAcc:ZDB-GENE-050706-149]	-	-	GO:0003723:RNA binding;	K13162	;ko04216 Ferroptosis;
ENSDARG00000041703	3977	1231	18.14	1139	16.04	932	13.87	2173	38.47	2217	35.52	2146	34.09	1703.43	2.50967	1.3275	0.0967786	13.7169	8.04746e-43	1.88561e-40	Ups	22	25059254	25109607	+	rrbp1b	ribosome binding protein 1b [Source:ZFIN%3BAcc:ZDB-GENE-030429-36]	GO:0015031:protein transport;	GO:0030176:integral component of endoplasmic reticulum membrane;	-	K14000	;ko04141 Protein processing in endoplasmic reticulum;
ENSDARG00000103754	10602	1574	8.7	1531	8.09	1376	7.68	473	3.14	497	2.99	453	2.7	924.125	0.402421	-1.31322	0.0957576	-13.714	8.36971e-43	1.94279e-40	Down	22	23520362	23556045	+	aspm	abnormal spindle microtubule assembly [Source:ZFIN%3BAcc:ZDB-GENE-050208-620]	GO:0000278:mitotic cell cycle;	-	-	K16743	-
ENSDARG00000053561	1728	865	29.34	1063	34.46	910	31.17	1724	70.24	2554	94.16	2272	83.07	1632.12	2.91336	1.54268	0.112622	13.6978	1.04577e-42	2.40498e-40	Ups	4	74998757	75012109	+	ms4a17a.11	membrane-spanning 4-domains%2C subfamily A%2C member 17A.11 [Source:ZFIN%3BAcc:ZDB-GENE-050417-157]	-	GO:0016021:integral component of membrane;	-	-	-
ENSDARG00000042816	3134	207	3.87	228	4.08	236	4.46	2558	57.46	6035	122.68	4680	94.35	2549.67	24.8247	4.6337	0.338529	13.6878	1.20146e-42	2.73766e-40	Ups	8	24260273	24274708	+	mmp9	matrix metallopeptidase 9 [Source:ZFIN%3BAcc:ZDB-GENE-040426-2132]	GO:0009617:response to bacterium;GO:0002633:positive regulation of granuloma formation;GO:0006508:proteolysis;	GO:0031012:extracellular matrix;	GO:0004222:metalloendopeptidase activity;GO:0008270:zinc ion binding;	K01403	;ko01522 Endocrine resistance;ko04657 IL-17 signaling pathway;ko04668 TNF signaling pathway;ko04670 Leukocyte transendothelial migration;ko04915 Estrogen signaling pathway;ko04926 Relaxin signaling pathway;ko05161 Hepatitis B;ko05200 Pathways in cancer;ko05202 Transcriptional misregulation in cancer;ko05205 Proteoglycans in cancer;ko05206 MicroRNAs in cancer;ko05215 Prostate cancer;ko05219 Bladde…
ENSDARG00000102750	4613	2462	31.28	2574	31.26	2267	29.09	3981	60.75	5642	77.92	5460	74.78	3870.84	2.60562	1.38163	0.101215	13.6505	2.00612e-42	4.52964e-40	Ups	7	52788342	52847585	-	cdh1	cadherin 1%2C type 1%2C E-cadherin (epithelial) [Source:ZFIN%3BAcc:ZDB-GENE-010606-1]	GO:0001764:neuron migration;GO:0055113:epiboly involved in gastrulation with mouth forming second;GO:0034334:adherens junction maintenance;GO:0008354:germ cell migration;GO:0007156:homophilic cell adhesion via plasma membrane adhesion molecules;GO:0001841:neural tube formation;GO:0003370:cell-cell adhesion involved in mesendodermal cell migration;GO:0007398:ectoderm development;	GO:0016021:integral component of membrane;GO:0005913:cell-cell adherens junction;GO:0016342:catenin complex;GO:0005938:cell cortex;GO:0005902:microvillus;GO:0030057:desmosome;	GO:0005509:calcium ion binding;GO:0001965:G-protein alpha-subunit binding;	K05689	;ko04015 Rap1 signaling pathway;ko04371 Apelin signaling pathway;ko04390 Hippo signaling pathway;ko04514 Cell adhesion molecules;ko04520 Adherens junction;ko05100 Bacterial invasion of epithelial cells;ko05200 Pathways in cancer;ko05213 Endometrial cancer;ko05216 Thyroid cancer;ko05218 Melanoma;ko05219 Bladder cancer;ko05226 Gastric cancer;
ENSDARG00000095863	603	1953	189.83	1970	183	1712	168.05	3182	371.49	4455	470.69	3816	399.82	2955.41	2.56788	1.36058	0.0999445	13.6133	3.33639e-42	7.4654e-40	Ups	16	45947764	45950606	-	afp4	antifreeze protein type IV [Source:ZFIN%3BAcc:ZDB-GENE-030131-5217]	-	-	-	-	-
ENSDARG00000017128	6566	598	5.34	573	4.89	556	5.01	1013	10.86	1380	13.39	1252	12.05	930.859	2.66502	1.41414	0.103956	13.6033	3.82656e-42	8.48573e-40	Ups	13	29108284	29158764	+	myofl	myoferlin like [Source:ZFIN%3BAcc:ZDB-GENE-111116-2]	-	-	-	-	-
ENSDARG00000095698	1903	96	2.96	120	3.53	132	4.11	334	12.36	536	17.94	490	16.27	303.159	4.92275	2.29946	0.169508	13.5655	6.4151e-42	1.41002e-39	Ups	19	42989706	42997122	-	si:dkey-228a15.1	si:dkey-228a15.1 [Source:ZFIN%3BAcc:ZDB-GENE-060503-344]	-	-	GO:0008234:cysteine-type peptidase activity;	-	-
ENSDARG00000076557	3017	45	0.87	55	1.02	56	1.1	256	5.97	240	5.07	236	4.94	159.541	5.94886	2.57261	0.189846	13.551	7.81276e-42	1.70215e-39	Ups	14	2690680	2728761	-	bicc2	bicaudal C homolog 2 [Source:ZFIN%3BAcc:ZDB-GENE-110110-3]	-	-	GO:0003723:RNA binding;	K18756	-
ENSDARG00000053010	3467	151	2.55	207	3.34	149	2.54	455	9.24	778	14.3	645	11.75	422.361	4.67431	2.22475	0.164196	13.5494	7.98924e-42	1.72547e-39	Ups	7	35114187	35137417	-	lpcat2	lysophosphatidylcholine acyltransferase 2 [Source:ZFIN%3BAcc:ZDB-GENE-050522-229]	GO:0008654:phospholipid biosynthetic process;	GO:0000139:Golgi membrane;GO:0005789:endoplasmic reticulum membrane;GO:0016021:integral component of membrane;	GO:0047192:1-alkylglycerophosphocholine O-acetyltransferase activity;GO:0005509:calcium ion binding;	K13510	;ko00564 Glycerophospholipid metabolism;ko00565 Ether lipid metabolism;ko01100 Metabolic pathways;
ENSDARG00000069737	3063	1026	19.63	931	17.03	891	17.22	239	5.49	161	3.35	231	4.76	536.782	0.281034	-1.83118	0.136015	-13.4631	2.57776e-41	5.51929e-39	Down	1	35704909	35708274	+	pou4f2	POU class 4 homeobox 2 [Source:ZFIN%3BAcc:ZDB-GENE-040401-1]	GO:0007420:brain development;	-	GO:0003677:DNA binding;	K09366	-
ENSDARG00000099672	1902	1010	31.12	1027	30.25	775	24.12	1736	64.25	2174	72.82	1967	65.34	1505.7	2.64503	1.40328	0.104393	13.4423	3.41721e-41	7.25411e-39	Ups	12	22455185	22483092	+	capgb	capping protein (actin filament)%2C gelsolin-like b [Source:ZFIN%3BAcc:ZDB-GENE-030131-8541]	-	-	GO:0003779:actin binding;	K10368	-
ENSDARG00000020656	6985	406	3.41	425	3.41	347	2.94	783	7.89	1217	11.1	1104	9.99	748.404	3.32406	1.73295	0.129026	13.431	3.98141e-41	8.3802e-39	Ups	13	40689122	40833599	+	prkg1a	protein kinase%2C cGMP-dependent%2C type Ia [Source:ZFIN%3BAcc:ZDB-GENE-040426-1308]	GO:0006468:protein phosphorylation;	-	GO:0030553:cGMP binding;GO:0005524:ATP binding;GO:0004692:cGMP-dependent protein kinase activity;	K07376	;ko04022 cGMP-PKG signaling pathway;ko04270 Vascular smooth muscle contraction;ko04540 Gap junction;ko04611 Platelet activation;ko04713 Circadian entrainment;ko04714 Thermogenesis;ko04730 Long-term depression;ko04740 Olfactory transduction;ko04923 Regulation of lipolysis in adipocytes;ko04970 Salivary secretion;
ENSDARG00000016319	2345	3297	82.41	3731	89.12	2776	70.07	7338	220.29	6992	189.96	6298	169.68	5291.66	2.67488	1.41948	0.105962	13.3961	6.37409e-41	1.33036e-38	Ups	5	31745034	31755136	+	c9	complement component 9 [Source:ZFIN%3BAcc:ZDB-GENE-050522-442]	GO:0006955:immune response;GO:0042221:response to chemical;	GO:0005579:membrane attack complex;	-	-	-
ENSDARG00000020031	1316	344	15.32	392	16.69	354	15.92	722	38.62	1118	54.12	1163	55.83	716.084	3.46979	1.79485	0.134263	13.3681	9.28406e-41	1.92157e-38	Ups	2	26341792	26345539	-	cldn11a	claudin 11a [Source:ZFIN%3BAcc:ZDB-GENE-040718-369]	-	GO:0016021:integral component of membrane;GO:0005923:bicellular tight junction;GO:0005886:plasma membrane;	GO:0005198:structural molecule activity;	K06087	;ko04514 Cell adhesion molecules;ko04530 Tight junction;ko04670 Leukocyte transendothelial migration;ko05130 Pathogenic Escherichia coli infection;ko05160 Hepatitis C;
ENSDARG00000087863	1970	73	2.17	82	2.33	77	2.31	299	10.68	579	18.72	347	11.13	261.355	6.66237	2.73603	0.205531	13.312	1.97064e-40	4.04502e-38	Ups	7	49609974	49620215	-	cd44a	CD44 molecule (Indian blood group) a [Source:ZFIN%3BAcc:ZDB-GENE-110429-1]	GO:0007155:cell adhesion;	GO:0016020:membrane;	GO:0005540:hyaluronic acid binding;	-	-
ENSDARG00000099695	4785	375	4.59	371	4.34	292	3.61	19	0.28	36	0.48	51	0.67	172.02	0.128764	-2.9572	0.222182	-13.3098	2.03055e-40	4.13384e-38	Down	3	13762104	13771327	-	si:dkey-61n16.5	si:dkey-61n16.5 [Source:ZFIN%3BAcc:ZDB-GENE-100922-235]	-	-	-	-	-
ENSDARG00000053091	6678	1406	12.34	1351	11.33	1244	11.03	2213	23.33	3132	29.88	3326	31.47	2194.91	2.73098	1.44942	0.108991	13.2985	2.36076e-40	4.76701e-38	Ups	5	43260455	43335237	-	-	-	-	-	-	K12475	;ko04144 Endocytosis;
ENSDARG00000016412	3055	2067	39.66	2095	38.41	1465	28.38	3702	85.31	5271	109.92	4768	98.61	3376.18	3.08617	1.62582	0.122267	13.2973	2.40077e-40	4.77509e-38	Ups	13	23857992	23866391	+	agt	angiotensinogen [Source:ZFIN%3BAcc:ZDB-GENE-030131-1205]	GO:0010951:negative regulation of endopeptidase activity;GO:0030162:regulation of proteolysis;	GO:0005615:extracellular space;	GO:0004867:serine-type endopeptidase inhibitor activity;	K09821	;ko04072 Phospholipase D signaling pathway;ko04080 Neuroactive ligand-receptor interaction;ko04261 Adrenergic signaling in cardiomyocytes;ko04270 Vascular smooth muscle contraction;ko04614 Renin-angiotensin system;ko04924 Renin secretion;ko04925 Aldosterone synthesis and secretion;ko04927 Cortisol synthesis and secretion;ko04931 Insulin resistance;ko04933 AGE-RAGE signaling pathway in diabetic co…
ENSDARG00000006112	6680	793	6.96	781	6.55	726	6.43	1270	13.38	1733	16.53	1578	14.92	1188.81	2.51522	1.33068	0.100073	13.2972	2.40322e-40	4.77509e-38	Ups	12	10479630	10529345	-	myof	myoferlin [Source:ZFIN%3BAcc:ZDB-GENE-040426-1138]	-	-	-	-	-
ENSDARG00000102599	3552	999	16.48	1162	18.32	1115	18.58	1778	35.24	2370	42.51	2436	43.33	1703.14	2.53541	1.34222	0.100996	13.2898	2.65292e-40	5.2294e-38	Ups	8	52528895	52543349	+	si:ch1073-392o20.2	si:ch1073-392o20.2 [Source:ZFIN%3BAcc:ZDB-GENE-091204-431]	-	-	-	-	-
ENSDARG00000040623	6264	1256	11.75	1253	11.2	1475	13.94	2435	27.37	3754	38.18	3973	40.07	2467.37	3.20625	1.68089	0.126693	13.2674	3.57739e-40	6.99619e-38	Ups	17	41313751	41330054	+	fosl2	fos-like antigen 2 [Source:ZFIN%3BAcc:ZDB-GENE-070209-164]	GO:0006355:regulation of transcription, DNA-templated;	GO:0005634:nucleus;	GO:0003700:sequence-specific DNA binding transcription factor activity;GO:0043565:sequence-specific DNA binding;	K09030	;ko04380 Osteoclast differentiation;
ENSDARG00000098376	1559	349	13.12	364	13.08	311	11.81	28	1.26	36	1.47	59	2.39	173.221	0.151599	-2.72166	0.205293	-13.2575	4.08396e-40	7.92447e-38	Down	6	8940347	8952420	+	si:ch211-207l14.1	si:ch211-207l14.1 [Source:ZFIN%3BAcc:ZDB-GENE-120215-234]	-	-	-	-	-
ENSDARG00000095802	3050	537	10.32	478	8.78	377	7.32	44	1.02	45	0.94	85	1.76	236.717	0.157762	-2.66418	0.201013	-13.2537	4.29368e-40	8.26683e-38	Down	20	117846	124682	+	si:ch1073-155h21.2	si:ch1073-155h21.2 [Source:ZFIN%3BAcc:ZDB-GENE-110411-72]	-	-	-	-	-
ENSDARG00000036376	2015	439	12.77	365	10.15	342	10.05	784	27.39	1154	36.49	988	30.98	711.589	3.22251	1.68818	0.127785	13.2112	7.56423e-40	1.44518e-37	Ups	7	22345055	22355696	+	cldn7a	claudin 7a [Source:ZFIN%3BAcc:ZDB-GENE-040718-29]	-	GO:0016021:integral component of membrane;GO:0005923:bicellular tight junction;GO:0005886:plasma membrane;	GO:0005198:structural molecule activity;	K06087	;ko04514 Cell adhesion molecules;ko04530 Tight junction;ko04670 Leukocyte transendothelial migration;ko05130 Pathogenic Escherichia coli infection;ko05160 Hepatitis C;
ENSDARG00000052148	2078	177	4.99	192	5.18	251	7.15	531	17.99	912	27.96	749	22.77	497.482	4.44872	2.15339	0.163092	13.2036	8.36866e-40	1.58666e-37	Ups	5	64226204	64265272	+	ptgs1	prostaglandin-endoperoxide synthase 1 [Source:ZFIN%3BAcc:ZDB-GENE-020530-1]	GO:0001570:vasculogenesis;GO:0006979:response to oxidative stress;GO:0001822:kidney development;GO:0042221:response to chemical;GO:0055114:oxidation-reduction process;	-	GO:0004666:prostaglandin-endoperoxide synthase activity;GO:0020037:heme binding;GO:0004601:peroxidase activity;	K00509	;ko00590 Arachidonic acid metabolism;ko01100 Metabolic pathways;ko04611 Platelet activation;ko04726 Serotonergic synapse;ko04923 Regulation of lipolysis in adipocytes;
ENSDARG00000105287	6943	1859	15.69	1855	14.97	2035	17.35	3006	30.48	3950	36.25	4079	37.12	2893.56	2.4197	1.27483	0.0966543	13.1896	1.00731e-39	1.89534e-37	Ups	21	36276374	36338938	-	mpp1	membrane protein%2C palmitoylated 1 [Source:ZFIN%3BAcc:ZDB-GENE-031113-4]	-	-	-	-	-
ENSDARG00000103980	3072	378	7.21	343	6.25	408	7.86	718	16.45	957	19.85	925	19.02	648.887	2.9045	1.53829	0.116721	13.1792	1.15595e-39	2.15867e-37	Ups	10	187737	196817	+	ets2	v-ets avian erythroblastosis virus E26 oncogene homolog 2 [Source:ZFIN%3BAcc:ZDB-GENE-050522-552]	GO:0006355:regulation of transcription, DNA-templated;	GO:0005634:nucleus;	GO:0003700:sequence-specific DNA binding transcription factor activity;GO:0043565:sequence-specific DNA binding;	K02678	;ko04013 MAPK signaling pathway - fly;ko04014 Ras signaling pathway;ko04218 Cellular senescence;ko04320 Dorso-ventral axis formation;ko05166 Human T-cell leukemia virus 1 infection;ko05200 Pathways in cancer;ko05211 Renal cell carcinoma;
ENSDARG00000059231	5963	201	1.98	233	2.19	168	1.67	461	5.44	570	6.09	554	5.87	382.909	3.33087	1.7359	0.132306	13.1203	2.51788e-39	4.6669e-37	Ups	15	2458157	2509361	+	hephl1a	hephaestin-like 1a [Source:ZFIN%3BAcc:ZDB-GENE-070801-4]	GO:0055114:oxidation-reduction process;	-	GO:0016491:oxidoreductase activity;GO:0005507:copper ion binding;	-	-
ENSDARG00000055133	10795	1501	8.15	1534	7.96	1411	7.74	478	3.12	554	3.27	496	2.9	938.23	0.435065	-1.2007	0.0915689	-13.1125	2.79199e-39	5.13664e-37	Down	17	32768107	32790619	-	cenpf	centromere protein F [Source:ZFIN%3BAcc:ZDB-GENE-041111-205]	-	-	-	K11499	-
ENSDARG00000076144	4506	361	4.7	271	3.37	316	4.15	660	10.31	915	12.94	858	12.03	591.109	3.23616	1.69428	0.129408	13.0926	3.62976e-39	6.62885e-37	Ups	3	54489467	54519018	+	si:ch211-74m13.3	si:ch211-74m13.3 [Source:ZFIN%3BAcc:ZDB-GENE-060503-219]	-	-	-	-	-
ENSDARG00000077176	2604	226	5.09	222	4.78	201	4.57	478	12.92	669	16.37	553	13.42	411.265	3.31034	1.72698	0.132364	13.0472	6.58957e-39	1.19464e-36	Ups	16	13964919	13969044	+	zgc:174888	zgc:174888 [Source:ZFIN%3BAcc:ZDB-GENE-030328-33]	-	-	-	K12473	;ko04144 Endocytosis;ko04913 Ovarian steroidogenesis;ko04925 Aldosterone synthesis and secretion;ko04927 Cortisol synthesis and secretion;ko04934 Cushing syndrome;ko04976 Bile secretion;ko04979 Cholesterol metabolism;ko05145 Toxoplasmosis;ko05160 Hepatitis C;
ENSDARG00000074119	3113	298	5.61	331	5.96	277	5.27	16	0.36	16	0.33	44	0.89	147.135	0.105802	-3.24056	0.249244	-13.0015	1.19896e-38	2.15787e-36	Down	12	2487909	2533727	+	frmpd2	FERM and PDZ domain containing 2 [Source:ZFIN%3BAcc:ZDB-GENE-110315-2]	-	-	-	-	-
ENSDARG00000001721	3451	37	0.63	33	0.54	16	0.27	172	3.51	342	6.31	235	4.3	151.343	10.9901	3.45813	0.266047	12.9982	1.25248e-38	2.23797e-36	Ups	2	43093134	43110935	-	oc90	otoconin 90 [Source:ZFIN%3BAcc:ZDB-GENE-070912-300]	GO:0016042:lipid catabolic process;GO:0048840:otolith development;	-	GO:0004623:phospholipase A2 activity;GO:0005509:calcium ion binding;	-	-
ENSDARG00000010434	1954	708	21.24	969	27.78	877	26.57	3865	139.25	6598	215.12	5381	173.99	3311.35	7.81969	2.96711	0.22898	12.9579	2.11876e-38	3.73217e-36	Ups	20	39357596	39371108	-	clu	clusterin [Source:ZFIN%3BAcc:ZDB-GENE-040426-1774]	GO:0008219:cell death;	-	-	K17252	;ko04610 Complement and coagulation cascades;
ENSDARG00000040295	2116	10191	282.29	11276	298.5	9613	268.91	18222	606.24	30904	930.47	27581	823.51	18770.7	3.1092	1.63654	0.126444	12.9428	2.58084e-38	4.51411e-36	Ups	16	24045712	24048429	+	apoeb	apolipoprotein Eb [Source:ZFIN%3BAcc:ZDB-GENE-980526-368]	GO:0006869:lipid transport;GO:0042157:lipoprotein metabolic process;	GO:0005576:extracellular region;	GO:0008289:lipid binding;	K04524	;ko04979 Cholesterol metabolism;ko05010 Alzheimer disease;
ENSDARG00000051975	2897	1143	23.13	1238	23.94	1069	21.84	1800	43.74	2141	47.08	1938	42.27	1600.98	2.15691	1.10897	0.0857808	12.9279	3.13242e-38	5.44055e-36	Ups	1	32622830	32647456	-	cd99	CD99 molecule [Source:ZFIN%3BAcc:ZDB-GENE-061103-391]	-	-	-	K06520	;ko04514 Cell adhesion molecules;ko04670 Leukocyte transendothelial migration;
ENSDARG00000010680	658	275	24.5	380	32.35	243	21.86	21	2.25	27	2.61	35	3.36	147.105	0.116996	-3.09547	0.239645	-12.9169	3.61285e-38	6.23141e-36	Down	3	22962214	22965593	+	gngt2a	guanine nucleotide binding protein (G protein)%2C gamma transducing activity polypeptide 2a [Source:ZFIN%3BAcc:ZDB-GENE-030131-7595]	-	-	-	K04549	;ko04014 Ras signaling pathway;ko04062 Chemokine signaling pathway;ko04151 PI3K-Akt signaling pathway;ko04371 Apelin signaling pathway;ko04713 Circadian entrainment;ko04723 Retrograde endocannabinoid signaling;ko04724 Glutamatergic synapse;ko04725 Cholinergic synapse;ko04726 Serotonergic synapse;ko04727 GABAergic synapse;ko04728 Dopaminergic synapse;ko04926 Relaxin signaling pathway;ko05032 Morph…
ENSDARG00000033832	2500	5991	140.46	6897	154.54	7069	167.37	10324	290.72	12647	322.29	12076	305.18	9450.69	2.2186	1.14965	0.0895679	12.8355	1.03672e-37	1.7758e-35	Ups	8	11042866	11074353	-	ampd1	adenosine monophosphate deaminase 1 (isoform M) [Source:ZFIN%3BAcc:ZDB-GENE-040426-1906]	GO:0006188:IMP biosynthetic process;	-	GO:0003876:AMP deaminase activity;	K01490	;ko00230 Purine metabolism;ko01100 Metabolic pathways;ko01110 Biosynthesis of secondary metabolites;
ENSDARG00000039997	3494	985	16.52	1012	16.22	914	15.48	1502	30.26	1843	33.61	2072	37.47	1433.08	2.34875	1.23189	0.0965828	12.7548	2.93214e-37	4.98805e-35	Ups	19	25504776	25564854	-	ptp4a3	protein tyrosine phosphatase type IVA%2C member 3 [Source:ZFIN%3BAcc:ZDB-GENE-040426-2220]	GO:0006470:protein dephosphorylation;	-	GO:0008138:protein tyrosine/serine/threonine phosphatase activity;	K18041	-
ENSDARG00000011862	1844	568	18.05	622	18.89	519	16.66	80	3.05	86	2.97	145	4.97	308.693	0.229643	-2.12254	0.166461	-12.751	3.0781e-37	5.20074e-35	Down	13	28545236	28550586	+	inaa	internexin neuronal intermediate filament protein%2C alpha a [Source:ZFIN%3BAcc:ZDB-GENE-060531-65]	-	GO:0005882:intermediate filament;	GO:0005198:structural molecule activity;	K07608	-
ENSDARG00000102441	3734	2571	40.36	2777	41.66	2694	42.71	3807	71.78	4771	81.4	4730	80.03	3654.68	2.08984	1.06339	0.0835322	12.7303	4.01272e-37	6.73405e-35	Ups	24	34602051	34794691	-	ctnna1	catenin (cadherin-associated protein)%2C alpha 1 [Source:ZFIN%3BAcc:ZDB-GENE-991207-24]	GO:0007155:cell adhesion;	GO:0016342:catenin complex;GO:0005902:microvillus;GO:0030057:desmosome;GO:0005913:cell-cell adherens junction;GO:0005938:cell cortex;GO:0015629:actin cytoskeleton;	GO:0045296:cadherin binding;GO:0005198:structural molecule activity;	K05691	;ko04390 Hippo signaling pathway;ko04520 Adherens junction;ko04670 Leukocyte transendothelial migration;ko05100 Bacterial invasion of epithelial cells;ko05200 Pathways in cancer;ko05213 Endometrial cancer;ko05226 Gastric cancer;ko05412 Arrhythmogenic right ventricular cardiomyopathy;
ENSDARG00000023963	2453	1991	47.57	1966	44.89	1918	46.28	2784	79.9	3540	91.94	3458	89.06	2681	2.10253	1.07213	0.0842358	12.7277	4.14783e-37	6.91407e-35	Ups	22	15552293	15576521	-	tpm4a	tropomyosin 4a [Source:ZFIN%3BAcc:ZDB-GENE-040426-2185]	GO:0055003:cardiac myofibril assembly;GO:0060048:cardiac muscle contraction;	-	-	K10375	;ko04260 Cardiac muscle contraction;ko04261 Adrenergic signaling in cardiomyocytes;ko05410 Hypertrophic cardiomyopathy;ko05414 Dilated cardiomyopathy;
ENSDARG00000059442	5677	947	9.78	1029	10.15	904	9.43	297	3.68	310	3.48	306	3.41	593.433	0.401551	-1.31635	0.10349	-12.7195	4.60505e-37	7.62504e-35	Down	5	68517615	68588691	-	smtnb	smoothelin b [Source:ZFIN%3BAcc:ZDB-GENE-070912-2]	-	-	-	-	-
ENSDARG00000100088	5872	1054	10.52	1218	11.62	989	9.97	1857	22.26	2112	22.91	1850	19.91	1562.96	2.26156	1.17732	0.0926512	12.707	5.40748e-37	8.89441e-35	Ups	15	37122103	37202477	-	zmp:0000001114	zmp:0000001114 [Source:ZFIN%3BAcc:ZDB-GENE-140106-74]	-	-	-	-	-
ENSDARG00000045636	7252	794	6.42	736	5.68	722	5.89	1660	16.11	1497	13.15	1353	11.79	1174.17	2.54338	1.34675	0.106049	12.6993	5.96601e-37	9.74853e-35	Ups	25	35506531	35539644	-	rbl2	retinoblastoma-like 2 (p130) [Source:ZFIN%3BAcc:ZDB-GENE-061109-2]	-	-	-	K16332	;ko04068 FoxO signaling pathway;ko04110 Cell cycle;ko04151 PI3K-Akt signaling pathway;ko04218 Cellular senescence;ko05165 Human papillomavirus infection;ko05203 Viral carcinogenesis;
ENSDARG00000006598	1959	278	8.32	269	7.69	298	9	554	19.91	745	24.23	652	21.03	486.865	2.91556	1.54377	0.121892	12.6651	9.23403e-37	1.49899e-34	Ups	16	26656984	26663672	-	sgk2b	serum/glucocorticoid regulated kinase 2b [Source:ZFIN%3BAcc:ZDB-GENE-060929-44]	GO:0006468:protein phosphorylation;	-	GO:0005524:ATP binding;GO:0004674:protein serine/threonine kinase activity;	K13302	;ko04068 FoxO signaling pathway;ko04150 mTOR signaling pathway;ko04151 PI3K-Akt signaling pathway;ko04960 Aldosterone-regulated sodium reabsorption;
ENSDARG00000059906	2306	2365	60.11	2752	66.85	2443	62.71	3900	119.06	5447	150.49	5497	150.61	3863.61	2.47668	1.30841	0.103328	12.6626	9.5298e-37	1.53696e-34	Ups	6	52664768	52677301	-	sdc4	syndecan 4 [Source:ZFIN%3BAcc:ZDB-GENE-061111-1]	GO:0055113:epiboly involved in gastrulation with mouth forming second;GO:0016477:cell migration;GO:0042060:wound healing;GO:0033627:cell adhesion mediated by integrin;GO:0043149:stress fiber assembly;	GO:0005925:focal adhesion;	GO:0005546:phosphatidylinositol-4,5-bisphosphate binding;	K16338	;ko04512 ECM-receptor interaction;ko04514 Cell adhesion molecules;ko05205 Proteoglycans in cancer;ko05418 Fluid shear stress and atherosclerosis;
ENSDARG00000013777	3429	645	11.03	736	12.02	704	12.15	1110	22.79	1467	27.26	1416	26.09	1047.93	2.41807	1.27385	0.100913	12.6233	1.57133e-36	2.51788e-34	Ups	18	35861925	35917813	+	ppp1r13l	protein phosphatase 1%2C regulatory subunit 13 like [Source:ZFIN%3BAcc:ZDB-GENE-050327-33]	-	-	-	-	-
ENSDARG00000101181	784	352	26.32	409	29.22	355	26.8	672	60.34	944	76.71	876	70.59	626.45	2.81967	1.49552	0.118528	12.6175	1.69198e-36	2.69383e-34	Ups	16	23488570	23490344	+	s100w	S100 calcium binding protein W [Source:ZFIN%3BAcc:ZDB-GENE-080407-2]	-	-	-	-	-
ENSDARG00000088091	1540	8020	305.24	8512	309.61	7048	270.9	13594	621.43	15990	661.5	13073	536.33	11411.9	2.29316	1.19734	0.0950566	12.5961	2.2194e-36	3.51103e-34	Ups	23	44782492	44787674	+	pfn1	profilin 1 [Source:ZFIN%3BAcc:ZDB-GENE-031002-33]	-	-	-	-	-
ENSDARG00000044362	2239	908	23.77	878	21.97	849	22.44	200	6.29	192	5.46	287	8.1	513.62	0.325449	-1.6195	0.128621	-12.5912	2.36052e-36	3.71065e-34	Down	21	39076395	39132506	-	unc119b	unc-119 homolog b (C. elegans) [Source:ZFIN%3BAcc:ZDB-GENE-050201-2]	GO:0070121:Kupffer's vesicle development;GO:0007601:visual perception;	-	-	-	-
ENSDARG00000058753	4605	17	0.22	30	0.36	23	0.3	144	2.2	171	2.37	179	2.46	102.051	8.92274	3.15749	0.251277	12.5658	3.25659e-36	5.08704e-34	Ups	22	6917463	6931294	-	si:ch73-213k20.5	si:ch73-213k20.5 [Source:ZFIN%3BAcc:ZDB-GENE-120727-11]	-	-	-	-	-
ENSDARG00000035253	3360	547	9.54	602	10.04	478	8.42	944	19.78	1018	19.3	1055	19.84	800.413	2.34796	1.23141	0.0982378	12.535	4.80434e-36	7.43743e-34	Ups	5	40660286	40707418	-	npr3	natriuretic peptide receptor 3 [Source:ZFIN%3BAcc:ZDB-GENE-060531-91]	-	GO:0016021:integral component of membrane;	-	K12325	-
ENSDARG00000079074	6651	743	6.55	837	7.05	628	5.59	149	1.58	134	1.28	205	1.95	414.926	0.279668	-1.83822	0.14665	-12.5347	4.82114e-36	7.43743e-34	Down	1	21189355	21216671	-	frmpd1a	FERM and PDZ domain containing 1a [Source:ZFIN%3BAcc:ZDB-GENE-090313-137]	-	-	-	-	-
ENSDARG00000002771	3174	312	5.76	316	5.58	250	4.66	23	0.51	46	0.92	35	0.7	148.247	0.149705	-2.7398	0.218705	-12.5274	5.2883e-36	8.10775e-34	Down	5	27452569	27502545	-	-	-	-	-	-	K13857	;ko04976 Bile secretion;
ENSDARG00000071304	5004	103	1.21	150	1.68	139	1.64	332	4.67	548	6.98	518	6.54	316.425	4.49268	2.16758	0.173357	12.5035	7.14273e-36	1.08837e-33	Ups	14	5981037	6023097	+	tbc1d2	TBC1 domain family%2C member 2 [Source:ZFIN%3BAcc:ZDB-GENE-140106-100]	-	-	-	-	-
ENSDARG00000040362	3004	768	14.98	792	14.77	670	13.2	1212	28.4	1351	28.65	1283	26.98	1043.71	2.18398	1.12696	0.0901903	12.4954	7.91426e-36	1.19858e-33	Ups	18	44656350	44669790	+	ehd2b	EH-domain containing 2b [Source:ZFIN%3BAcc:ZDB-GENE-030131-9347]	-	-	GO:0003924:GTPase activity;GO:0005509:calcium ion binding;GO:0005525:GTP binding;	K12469	;ko04144 Endocytosis;
ENSDARG00000093365	5451	160	1.72	153	1.57	158	1.72	396	5.11	684	7.99	480	5.56	358.733	4.17801	2.06282	0.16514	12.4913	8.32655e-36	1.25337e-33	Ups	12	45905065	46155220	-	si:ch211-226h7.3	si:ch211-226h7.3 [Source:ZFIN%3BAcc:ZDB-GENE-130531-9]	-	-	-	K18273	-
ENSDARG00000101789	5512	160	1.7	177	1.8	188	2.02	380	4.85	515	5.95	480	5.5	332.526	3.30614	1.72515	0.13848	12.4577	1.26997e-35	1.90013e-33	Ups	17	794374	801074	+	cyp1c2	cytochrome P450%2C family 1%2C subfamily C%2C polypeptide 2 [Source:ZFIN%3BAcc:ZDB-GENE-050705-1]	GO:0055114:oxidation-reduction process;	-	GO:0020037:heme binding;GO:0016705:oxidoreductase activity, acting on paired donors, with incorporation or reduction of molecular oxygen;GO:0004497:monooxygenase activity;GO:0005506:iron ion binding;GO:0009055:electron carrier activity;	K17812	-
ENSDARG00000024540	1496	849	33.26	733	27.45	580	22.95	1388	65.32	1900	80.91	1629	68.8	1231.18	2.87517	1.52365	0.122487	12.4393	1.59982e-35	2.37932e-33	Ups	8	29717388	29725719	+	tspan36	tetraspanin 36 [Source:ZFIN%3BAcc:ZDB-GENE-040718-248]	-	GO:0016021:integral component of membrane;	-	-	-
ENSDARG00000024546	7275	707	5.7	642	4.94	597	4.86	1122	10.86	1788	15.66	1598	13.88	1121.56	2.91961	1.54578	0.124462	12.4196	2.04487e-35	3.01373e-33	Ups	2	21267837	21303984	+	pla2g4aa	phospholipase A2%2C group IVAa (cytosolic%2C calcium-dependent) [Source:ZFIN%3BAcc:ZDB-GENE-990415-45]	GO:0009395:phospholipid catabolic process;GO:0001541:ovarian follicle development;	GO:0016023:cytoplasmic membrane-bounded vesicle;	GO:0046872:metal ion binding;GO:0004622:lysophospholipase activity;	K16342	;ko00564 Glycerophospholipid metabolism;ko00565 Ether lipid metabolism;ko00590 Arachidonic acid metabolism;ko00591 Linoleic acid metabolism;ko00592 alpha-Linolenic acid metabolism;ko01100 Metabolic pathways;ko01110 Biosynthesis of secondary metabolites;ko04010 MAPK signaling pathway;ko04014 Ras signaling pathway;ko04072 Phospholipase D signaling pathway;ko04217 Necroptosis;ko04270 Vascular smooth…
ENSDARG00000057992	2963	427	8.45	490	9.26	433	8.65	768	18.25	1088	23.39	1067	22.75	740.468	2.73205	1.44999	0.116752	12.4194	2.05065e-35	3.01373e-33	Ups	10	9134644	9143264	+	fstb	follistatin b [Source:ZFIN%3BAcc:ZDB-GENE-031118-139]	-	-	-	-	-
ENSDARG00000031768	8351	1898	13.32	1680	11.27	1743	12.35	624	5.26	547	4.17	643	4.86	1121.21	0.431729	-1.2118	0.097837	-12.3859	3.11484e-35	4.52417e-33	Down	25	33364220	33484290	+	roraa	RAR-related orphan receptor A%2C paralog a [Source:ZFIN%3BAcc:ZDB-GENE-060306-2]	GO:0043401:steroid hormone mediated signaling pathway;GO:0006355:regulation of transcription, DNA-templated;	GO:0005634:nucleus;	GO:0008270:zinc ion binding;GO:0043565:sequence-specific DNA binding;GO:0003707:steroid hormone receptor activity;GO:0004879:ligand-activated sequence-specific DNA binding RNA polymerase II transcription factor activity;	K08532	;ko04659 Th17 cell differentiation;ko04710 Circadian rhythm;ko05017 Spinocerebellar ataxia;ko05321 Inflammatory bowel disease;
ENSDARG00000075948	6635	474	4.19	394	3.33	446	3.98	76	0.81	86	0.83	103	0.98	242.661	0.254655	-1.97338	0.159618	-12.3632	4.1353e-35	5.97142e-33	Down	23	6934655	7191467	-	slco4a1	solute carrier organic anion transporter family%2C member 4A1 [Source:ZFIN%3BAcc:ZDB-GENE-060606-4]	-	-	-	K14354	-
ENSDARG00000038862	4749	552	6.81	613	7.23	545	6.79	111	1.65	85	1.14	152	2.02	316.06	0.257404	-1.9579	0.158602	-12.3447	5.20113e-35	7.46708e-33	Down	2	30161446	30193936	+	kcnb2	potassium voltage-gated channel%2C Shab-related subfamily%2C member 2 [Source:ZFIN%3BAcc:ZDB-GENE-070912-170]	GO:0034765:regulation of ion transmembrane transport;GO:0051260:protein homooligomerization;GO:0071805:potassium ion transmembrane transport;	GO:0008076:voltage-gated potassium channel complex;	GO:0005251:delayed rectifier potassium channel activity;	K04886	-
ENSDARG00000104631	4581	189	2.42	234	2.86	258	3.33	548	8.42	514	7.15	608	8.39	411.193	3.10262	1.63349	0.132375	12.3398	5.52676e-35	7.88898e-33	Ups	15	4018539	4051033	+	RNF14 (1 of many)	ring finger protein 14 [Source:HGNC Symbol%3BAcc:HGNC:10058]	-	-	-	K11971	-
ENSDARG00000078748	2967	5632	111.26	5769	108.92	5081	101.37	1987	47.15	1869	40.13	2314	49.27	3571.23	0.473853	-1.07749	0.0873254	-12.3388	5.59987e-35	7.94765e-33	Down	15	29153079	29158931	+	si:ch211-137a8.4	si:ch211-137a8.4 [Source:ZFIN%3BAcc:ZDB-GENE-030131-3742]	-	-	-	-	-
ENSDARG00000061140	6830	1362	11.69	1399	11.47	1161	10.06	2007	20.69	2731	25.47	2765	25.58	1968	2.41463	1.2718	0.103082	12.3377	5.67574e-35	8.00956e-33	Ups	2	31399147	31453635	+	colec12	collectin sub-family member 12 [Source:ZFIN%3BAcc:ZDB-GENE-030131-9807]	GO:0001570:vasculogenesis;	GO:0016021:integral component of membrane;GO:0005581:collagen trimer;	GO:0046872:metal ion binding;GO:0030246:carbohydrate binding;	K10062	;ko04145 Phagosome;
ENSDARG00000096310	4409	171	2.27	176	2.24	208	2.79	455	7.27	482	6.96	436	6.25	337.661	3.13185	1.64701	0.133574	12.3303	6.21954e-35	8.72738e-33	Ups	21	5696328	5731623	-	wu:fj64h06	wu:fj64h06 [Source:ZFIN%3BAcc:ZDB-GENE-030131-8286]	-	-	-	K15214	-
ENSDARG00000073711	2798	191	4	168	3.36	132	2.79	533	13.41	441	10.04	445	10.05	337.406	3.67302	1.87697	0.152398	12.3162	7.41127e-35	1.03412e-32	Ups	12	25853282	25857317	+	mmrn2b	multimerin 2b [Source:ZFIN%3BAcc:ZDB-GENE-080415-2]	-	-	-	-	-
ENSDARG00000087832	4282	32	0.44	45	0.59	50	0.69	165	2.71	253	3.76	312	4.6	153.585	7.22597	2.85319	0.23231	12.2818	1.13404e-34	1.57353e-32	Ups	16	25786953	25826193	-	bcl3	B-cell CLL/lymphoma 3 [Source:ZFIN%3BAcc:ZDB-GENE-061013-1]	-	-	-	K09258	;ko04625 C-type lectin receptor signaling pathway;ko04668 TNF signaling pathway;
ENSDARG00000100698	2194	141	3.77	144	3.68	127	3.43	327	10.49	503	14.61	406	11.69	289.947	3.7882	1.92151	0.156541	12.2749	1.23603e-34	1.70551e-32	Ups	19	3929223	3931416	+	eva1bb	eva-1 homolog Bb (C. elegans) [Source:ZFIN%3BAcc:ZDB-GENE-080204-108]	-	-	-	-	-
ENSDARG00000032705	2142	938	25.67	972	25.42	856	23.65	204	6.7	154	4.58	276	8.14	524.477	0.289904	-1.78635	0.145568	-12.2716	1.28649e-34	1.76534e-32	Down	11	42822027	42824168	+	foxg1b	forkhead box G1b [Source:ZFIN%3BAcc:ZDB-GENE-040426-2437]	GO:0016199:axon midline choice point recognition;GO:0009888:tissue development;GO:0045665:negative regulation of neuron differentiation;GO:0021954:central nervous system neuron development;GO:0035058:nonmotile primary cilium assembly;GO:0030902:hindbrain development;GO:0043584:nose development;GO:0042472:inner ear morphogenesis;GO:0009792:embryo development ending in birth or egg hatching;GO:0051…	GO:0005667:transcription factor complex;	GO:0003705:RNA polymerase II distal enhancer sequence-specific DNA binding transcription factor activity;GO:0043565:sequence-specific DNA binding;GO:0003690:double-stranded DNA binding;GO:0008134:transcription factor binding;GO:0008301:DNA binding, bending;	K09385	;ko04068 FoxO signaling pathway;
ENSDARG00000102456	2102	3599	100.36	3519	93.78	2459	69.24	6098	204.23	6955	210.8	6613	198.77	5065.84	2.60215	1.3797	0.112593	12.2539	1.60025e-34	2.17188e-32	Ups	22	23587103	23598808	-	cfhl4	complement factor H like 4 [Source:ZFIN%3BAcc:ZDB-GENE-030131-251]	-	-	-	-	-
ENSDARG00000006553	2802	920	19.24	835	16.69	786	16.6	1303	32.74	1711	38.9	1717	38.71	1251.74	2.34994	1.23263	0.100865	12.2205	2.41566e-34	3.26075e-32	Ups	3	32279032	32284407	+	rras	related RAS viral (r-ras) oncogene homolog [Source:ZFIN%3BAcc:ZDB-GENE-041010-217]	GO:0007264:small GTPase mediated signal transduction;GO:0045199:maintenance of epithelial cell apical/basal polarity;GO:0007219:Notch signaling pathway;	GO:0016020:membrane;	GO:0003924:GTPase activity;GO:0005525:GTP binding;	K07830	;ko04010 MAPK signaling pathway;ko04014 Ras signaling pathway;ko04024 cAMP signaling pathway;ko04072 Phospholipase D signaling pathway;ko04137 Mitophagy - animal;ko04140 Autophagy - animal;ko04218 Cellular senescence;ko04371 Apelin signaling pathway;ko04625 C-type lectin receptor signaling pathway;ko04810 Regulation of actin cytoskeleton;ko05205 Proteoglycans in cancer;
ENSDARG00000010531	4018	915	13.35	1046	14.58	856	12.61	1467	25.7	1752	27.78	1614	25.38	1312.95	2.17174	1.11885	0.0917693	12.192	3.43007e-34	4.605e-32	Ups	22	22277575	22290345	+	scamp4	secretory carrier membrane protein 4 [Source:ZFIN%3BAcc:ZDB-GENE-050913-40]	GO:0015031:protein transport;	GO:0016021:integral component of membrane;	-	-	-
ENSDARG00000007077	5838	412	4.14	433	4.15	353	3.58	770	9.29	863	9.42	750	8.12	620.028	2.52103	1.33401	0.109504	12.1824	3.85807e-34	5.15177e-32	Ups	9	33049409	33064822	+	si:dkey-145p14.5	si:dkey-145p14.5 [Source:ZFIN%3BAcc:ZDB-GENE-041008-117]	-	-	-	-	-
ENSDARG00000099283	7776	4092	30.84	3628	26.13	3682	28.03	1400	12.67	1156	9.47	1403	11.4	2416.2	0.440071	-1.18419	0.0972889	-12.1719	4.38703e-34	5.82677e-32	Down	19	13769121	13912328	-	epb41a	erythrocyte membrane protein band 4.1a [Source:ZFIN%3BAcc:ZDB-GENE-070705-81]	-	-	-	K06107	-
ENSDARG00000051981	1941	344	10.39	299	8.63	257	7.84	29	1.05	30	0.98	53	1.73	153.033	0.15715	-2.66978	0.219396	-12.1688	4.55786e-34	6.02147e-32	Down	1	44125013	44134435	+	STX3	syntaxin 3 [Source:HGNC Symbol%3BAcc:HGNC:11438]	GO:0016192:vesicle-mediated transport;GO:0006886:intracellular protein transport;GO:0006836:neurotransmitter transport;	GO:0016020:membrane;	GO:0005484:SNAP receptor activity;	K08486	;ko04130 SNARE interactions in vesicular transport;ko04721 Synaptic vesicle cycle;
ENSDARG00000082187	148	23	9.11	23	8.71	23	9.2	124	58.98	165	71.03	202	86.23	101.059	8.96643	3.16453	0.260331	12.1558	5.34263e-34	7.02089e-32	Ups	10	28312269	28312416	-	dre-mir-21-1	dre-mir-21-1 [Source:miRBase%3BAcc:MI0001908]	-	-	-	-	-
ENSDARG00000004643	4845	601	7.27	588	6.8	439	5.36	74	1.08	86	1.13	133	1.73	293.34	0.227185	-2.13806	0.175902	-12.1548	5.40768e-34	7.06897e-32	Down	13	29349560	29375491	-	cdhr1a	cadherin-related family member 1a [Source:ZFIN%3BAcc:ZDB-GENE-040924-4]	-	-	-	K16501	-
ENSDARG00000023771	4185	1081	15.14	916	12.26	913	12.91	292	4.91	259	3.94	312	4.71	588.954	0.375459	-1.41327	0.116652	-12.1153	8.76288e-34	1.1395e-31	Down	6	38384421	38515989	+	gabrb3	gamma-aminobutyric acid (GABA) A receptor%2C beta 3 [Source:ZFIN%3BAcc:ZDB-GENE-101102-2]	-	-	-	K05181	;ko04080 Neuroactive ligand-receptor interaction;ko04723 Retrograde endocannabinoid signaling;ko04726 Serotonergic synapse;ko04727 GABAergic synapse;ko05032 Morphine addiction;ko05033 Nicotine addiction;
ENSDARG00000094324	4993	684	8.03	648	7.27	695	8.24	1126	15.88	1823	23.26	1614	20.42	1143.79	2.83489	1.50329	0.124142	12.1095	9.4097e-34	1.21723e-31	Ups	14	30329348	30363761	-	efemp2a	EGF containing fibulin-like extracellular matrix protein 2a [Source:ZFIN%3BAcc:ZDB-GENE-041212-8]	-	-	GO:0005509:calcium ion binding;	K12473	;ko04144 Endocytosis;ko04913 Ovarian steroidogenesis;ko04925 Aldosterone synthesis and secretion;ko04927 Cortisol synthesis and secretion;ko04934 Cushing syndrome;ko04976 Bile secretion;ko04979 Cholesterol metabolism;ko05145 Toxoplasmosis;ko05160 Hepatitis C;
ENSDARG00000042107	4968	479	5.65	470	5.3	413	4.92	77	1.09	69	0.88	117	1.49	249.022	0.244014	-2.03496	0.168328	-12.0893	1.20318e-33	1.54836e-31	Down	25	17411835	17455899	-	-	-	-	-	-	K04952	;ko04022 cGMP-PKG signaling pathway;ko04024 cAMP signaling pathway;ko04740 Olfactory transduction;ko04744 Phototransduction;
ENSDARG00000103181	4814	187	2.28	194	2.26	192	2.36	390	5.7	651	8.62	596	7.82	387.38	3.59815	1.84726	0.15304	12.0704	1.51328e-33	1.93739e-31	Ups	16	35390996	35426525	+	si:dkey-34d22.1	si:dkey-34d22.1 [Source:ZFIN%3BAcc:ZDB-GENE-131121-338]	-	-	-	-	-
ENSDARG00000101924	2227	294	7.74	293	7.37	227	6.03	13	0.41	21	0.6	42	1.19	133.549	0.117674	-3.08713	0.256152	-12.052	1.89382e-33	2.41215e-31	Down	20	33610785	33613011	-	si:dkey-65b13.13	si:dkey-65b13.13 [Source:ZFIN%3BAcc:ZDB-GENE-141216-308]	-	-	-	-	-
ENSDARG00000033738	2190	3631	97.18	3974	101.65	3498	94.54	5196	167.03	6600	192	6124	176.67	4962.28	2.04031	1.02879	0.0854734	12.0364	2.28764e-33	2.89889e-31	Ups	23	28447917	28461972	+	zgc:153867	zgc:153867 [Source:ZFIN%3BAcc:ZDB-GENE-030131-9170]	-	-	GO:0005509:calcium ion binding;	K12751	;ko04270 Vascular smooth muscle contraction;ko04530 Tight junction;ko04921 Oxytocin signaling pathway;
ENSDARG00000093440	1247	120	5.64	114	5.12	103	4.89	266	15.02	437	22.33	437	22.14	260.479	4.25979	2.09078	0.174153	12.0055	3.32632e-33	4.1937e-31	Ups	9	22953366	22968944	+	tnfaip6	tumor necrosis factor%2C alpha-induced protein 6 [Source:ZFIN%3BAcc:ZDB-GENE-060421-2654]	GO:0007155:cell adhesion;	-	GO:0005540:hyaluronic acid binding;	K19018	-
ENSDARG00000013415	4956	683	8.08	749	8.47	769	9.18	1113	15.81	1287	16.54	1338	17.06	1018.61	2.14594	1.10161	0.0918173	11.9978	3.64748e-33	4.55238e-31	Ups	16	30562930	30606392	-	lmna	lamin A [Source:ZFIN%3BAcc:ZDB-GENE-020424-3]	GO:0090342:regulation of cell aging;GO:0060047:heart contraction;	GO:0005882:intermediate filament;GO:0043229:intracellular organelle;	GO:0005198:structural molecule activity;	K12641	;ko04210 Apoptosis;ko05410 Hypertrophic cardiomyopathy;ko05412 Arrhythmogenic right ventricular cardiomyopathy;ko05414 Dilated cardiomyopathy;
ENSDARG00000079403	4831	32	0.39	62	0.72	32	0.39	646	9.41	492	6.49	486	6.36	322.533	16.4574	4.04066	0.337359	11.9773	4.67049e-33	5.80005e-31	Ups	5	34923256	34940827	-	si:dkey-204l11.1	si:dkey-204l11.1 [Source:ZFIN%3BAcc:ZDB-GENE-060526-247]	-	-	-	-	-
ENSDARG00000087084	1470	52	2.07	35	1.33	40	1.61	155	7.42	260	11.27	251	10.79	141.937	6.59997	2.72246	0.22748	11.9679	5.23356e-33	6.46696e-31	Ups	12	25201516	25203409	-	hcar1-4	hydroxycarboxylic acid receptor 1-4 [Source:ZFIN%3BAcc:ZDB-GENE-111111-10]	-	-	-	-	-
ENSDARG00000009823	2870	1515	30.94	1527	29.8	1457	30.05	529	12.98	516	11.45	619	13.63	971.306	0.467916	-1.09568	0.091759	-11.9408	7.25103e-33	8.91553e-31	Down	16	33639086	33641955	+	pou3f1	POU class 3 homeobox 1 [Source:ZFIN%3BAcc:ZDB-GENE-980526-372]	GO:0006355:regulation of transcription, DNA-templated;GO:0007399:nervous system development;GO:0030154:cell differentiation;	GO:0005634:nucleus;	GO:0043565:sequence-specific DNA binding;GO:0003700:sequence-specific DNA binding transcription factor activity;	K09365	-
ENSDARG00000040159	4983	163	1.92	179	2.01	130	1.54	432	6.1	494	6.32	376	4.77	312.144	3.50041	1.80752	0.151476	11.9327	7.99155e-33	9.77764e-31	Ups	16	31846615	31860152	+	wnt4b	wingless-type MMTV integration site family%2C member 4b [Source:ZFIN%3BAcc:ZDB-GENE-000411-1]	GO:0060748:tertiary branching involved in mammary gland duct morphogenesis;GO:0007492:endoderm development;GO:0060070:canonical Wnt signaling pathway;GO:0072033:renal vesicle formation;GO:0001656:metanephros development;GO:0060126:somatotropin secreting cell differentiation;GO:0060129:thyroid-stimulating hormone-secreting cell differentiation;GO:0008585:female gonad development;GO:0008584:male go…	GO:0005615:extracellular space;GO:0005794:Golgi apparatus;GO:0005578:proteinaceous extracellular matrix;GO:0005886:plasma membrane;	GO:0001664:G-protein coupled receptor binding;	K00408	;ko04150 mTOR signaling pathway;ko04310 Wnt signaling pathway;ko04360 Axon guidance;ko04390 Hippo signaling pathway;ko04550 Signaling pathways regulating pluripotency of stem cells;ko04916 Melanogenesis;ko04919 Thyroid hormone signaling pathway;ko04934 Cushing syndrome;ko05010 Alzheimer disease;ko05022 Pathways of neurodegeneration - multiple diseases;ko05165 Human papillomavirus infection;ko0520…
ENSDARG00000043102	2404	224	5.46	281	6.55	265	6.52	493	14.44	701	18.58	780	20.5	478.761	3.23002	1.69154	0.14186	11.924	8.8751e-33	1.08054e-30	Ups	15	1219223	1238131	-	lxn	latexin [Source:ZFIN%3BAcc:ZDB-GENE-041212-18]	-	-	-	K02355	-
ENSDARG00000074983	1304	3	0.13	3	0.13	2	0.09	208	11.23	183	8.94	166	8.04	105.312	88.4336	6.46652	0.543619	11.8953	1.25184e-32	1.51668e-30	Ups	7	8268035	8269592	-	jac9	jacalin 9 [Source:ZFIN%3BAcc:ZDB-GENE-080218-23]	-	-	-	-	-
ENSDARG00000060622	2899	572	11.56	537	10.38	432	8.82	891	21.64	1344	29.54	1307	28.48	882.736	2.89869	1.5354	0.129418	11.8639	1.8228e-32	2.18709e-30	Ups	2	20881430	20897771	+	si:ch73-14h1.2	si:ch73-14h1.2 [Source:ZFIN%3BAcc:ZDB-GENE-070912-263]	-	-	-	-	-
ENSDARG00000004270	4121	907	12.9	928	12.61	934	13.42	1310	22.38	1631	25.21	1603	24.58	1251.54	2.07271	1.05152	0.0888561	11.8339	2.60692e-32	3.11289e-30	Ups	14	30433718	30454510	+	atl3	atlastin 3 [Source:ZFIN%3BAcc:ZDB-GENE-041010-109]	-	-	GO:0003924:GTPase activity;GO:0005525:GTP binding;	K17339	-
ENSDARG00000038151	2899	916	18.52	895	17.29	742	15.15	1364	33.12	1633	35.89	1463	31.88	1205.06	2.21147	1.14501	0.0969863	11.8059	3.63968e-32	4.3047e-30	Ups	6	561006	574539	+	zgc:92360	zgc:92360 [Source:ZFIN%3BAcc:ZDB-GENE-040718-470]	-	-	GO:0008270:zinc ion binding;GO:0005543:phospholipid binding;	-	-
ENSDARG00000000380	3116	430	8.09	362	6.51	361	6.86	77	1.74	79	1.62	84	1.7	214.323	0.26337	-1.92484	0.163197	-11.7946	4.16373e-32	4.90117e-30	Down	14	24708158	24736897	-	pde6a	phosphodiesterase 6A%2C cGMP-specific%2C rod%2C alpha [Source:ZFIN%3BAcc:ZDB-GENE-030616-42]	GO:0007165:signal transduction;	-	GO:0046872:metal ion binding;GO:0004114:3',5'-cyclic-nucleotide phosphodiesterase activity;	K08718	;ko00230 Purine metabolism;ko01100 Metabolic pathways;ko04744 Phototransduction;
ENSDARG00000018404	1851	2968	93.98	3134	94.84	2873	91.87	4635	176.28	7783	267.88	7390	252.24	4985.5	2.77793	1.47401	0.125571	11.7385	8.09532e-32	9.48412e-30	Ups	23	10412881	10416784	+	krt18	keratin 18 [Source:ZFIN%3BAcc:ZDB-GENE-030411-6]	-	GO:0005882:intermediate filament;	GO:0005198:structural molecule activity;	K07604	;ko04915 Estrogen signaling pathway;ko05150 Staphylococcus aureus infection;
ENSDARG00000010946	3026	721	13.97	687	12.72	614	12.01	1027	23.89	1186	24.97	1197	24.99	931.32	2.13278	1.09273	0.0930979	11.7375	8.19066e-32	9.55077e-30	Ups	9	9205232	9250915	-	cbsb	cystathionine-beta-synthase b [Source:ZFIN%3BAcc:ZDB-GENE-021030-3]	-	-	-	K01697	;ko00260 Glycine, serine and threonine metabolism;ko00270 Cysteine and methionine metabolism;ko01100 Metabolic pathways;ko01110 Biosynthesis of secondary metabolites;ko01230 Biosynthesis of amino acids;
ENSDARG00000061764	20569	24663	70.28	24423	66.51	21248	61.15	32615	111.63	41688	129.12	40265	123.68	31618.9	2.05806	1.04128	0.0887497	11.7328	8.65288e-32	1.00426e-29	Ups	14	26461227	26498229	+	ahnak	AHNAK nucleoprotein [Source:ZFIN%3BAcc:ZDB-GENE-030131-8719]	-	-	-	-	-
ENSDARG00000007370	9773	725	4.35	629	3.61	653	3.95	1097	7.9	1272	8.29	1130	7.31	946.774	2.20573	1.14125	0.0973068	11.7284	9.11574e-32	1.05306e-29	Ups	7	25287118	25426128	-	dysf	dysferlin%2C limb girdle muscular dystrophy 2B (autosomal recessive) [Source:ZFIN%3BAcc:ZDB-GENE-070501-1]	GO:0001778:plasma membrane repair;GO:0048644:muscle organ morphogenesis;GO:0033292:T-tubule organization;	GO:0016021:integral component of membrane;GO:0030315:T-tubule;	-	K18261	-
ENSDARG00000055632	2159	392	10.64	409	10.61	395	10.83	673	21.94	1003	29.6	862	25.22	646.839	2.67801	1.42116	0.121292	11.7168	1.04527e-31	1.20191e-29	Ups	15	24708751	24736154	+	smtnl	smoothelin%2C like [Source:ZFIN%3BAcc:ZDB-GENE-040212-1]	GO:0043009:chordate embryonic development;	-	GO:0003779:actin binding;GO:0003677:DNA binding;	-	-
ENSDARG00000062974	3594	389	6.34	374	5.83	336	5.53	638	12.5	862	15.28	741	13.03	577.989	2.5773	1.36586	0.116577	11.7164	1.05092e-31	1.20284e-29	Ups	10	9052210	9107337	+	itga2.2	integrin%2C alpha 2 (CD49B%2C alpha 2 subunit of VLA-2 receptor)%2C tandem duplicate 2 [Source:ZFIN%3BAcc:ZDB-GENE-091118-70]	-	-	-	K06481	;ko04145 Phagosome;ko04151 PI3K-Akt signaling pathway;ko04510 Focal adhesion;ko04512 ECM-receptor interaction;ko04611 Platelet activation;ko04640 Hematopoietic cell lineage;ko04810 Regulation of actin cytoskeleton;ko05165 Human papillomavirus infection;ko05200 Pathways in cancer;ko05205 Proteoglycans in cancer;ko05222 Small cell lung cancer;ko05410 Hypertrophic cardiomyopathy;ko05412 Arrhythmogen…
ENSDARG00000075993	1906	167	5.14	259	7.61	287	8.91	569	21.02	662	22.13	684	22.67	460.871	3.39256	1.76237	0.150542	11.7069	1.17531e-31	1.33905e-29	Ups	17	5409042	5426249	-	clic5a	chloride intracellular channel 5a [Source:ZFIN%3BAcc:ZDB-GENE-041114-84]	GO:0006821:chloride transport;	GO:0016020:membrane;	GO:0005247:voltage-gated chloride channel activity;	K05025	-
ENSDARG00000008165	1548	166	6.29	189	6.84	156	5.97	353	16.05	533	21.94	464	18.94	325.502	3.33571	1.738	0.148569	11.6982	1.30133e-31	1.47585e-29	Ups	16	42043519	42054512	-	caspa	caspase a [Source:ZFIN%3BAcc:ZDB-GENE-000616-3]	GO:0006508:proteolysis;GO:0048703:embryonic viscerocranium morphogenesis;GO:0043065:positive regulation of apoptotic process;	-	GO:0032090:Pyrin domain binding;GO:0004197:cysteine-type endopeptidase activity;	K01370	;ko04217 Necroptosis;ko04613 Neutrophil extracellular trap formation;ko04621 NOD-like receptor signaling pathway;ko04623 Cytosolic DNA-sensing pathway;ko04625 C-type lectin receptor signaling pathway;ko05014 Amyotrophic lateral sclerosis;ko05130 Pathogenic Escherichia coli infection;ko05131 Shigellosis;ko05132 Salmonella infection;ko05133 Pertussis;ko05134 Legionellosis;ko05135 Yersinia infection…
ENSDARG00000099124	1372	185	7.9	214	8.74	163	7.03	406	20.83	490	22.75	430	19.8	329.29	2.98787	1.57912	0.135158	11.6835	1.54712e-31	1.73975e-29	Ups	24	31340149	31353495	+	f3a	coagulation factor IIIa [Source:ZFIN%3BAcc:ZDB-GENE-071119-5]	GO:0007596:blood coagulation;	GO:0016021:integral component of membrane;	-	K03901	;ko04610 Complement and coagulation cascades;ko04933 AGE-RAGE signaling pathway in diabetic complications;
ENSDARG00000033466	1588	1754	64.74	1622	57.22	1539	57.36	2484	110.12	3755	150.65	3977	158.23	2614.07	2.61642	1.38759	0.118765	11.6835	1.54803e-31	1.73975e-29	Ups	5	36487430	36495307	+	tagln2	transgelin 2 [Source:ZFIN%3BAcc:ZDB-GENE-020802-2]	GO:0007517:muscle organ development;GO:0000902:cell morphogenesis;GO:0030036:actin cytoskeleton organization;	GO:0015629:actin cytoskeleton;	GO:0003779:actin binding;	-	-
ENSDARG00000061836	3229	428	7.77	391	6.78	411	7.53	90	1.96	78	1.54	105	2.05	231.836	0.280754	-1.83262	0.156972	-11.6749	1.71331e-31	1.91682e-29	Down	3	14618564	14908664	+	nfixb	nuclear factor I/Xb [Source:ZFIN%3BAcc:ZDB-GENE-060421-5000]	GO:0006260:DNA replication;GO:0006355:regulation of transcription, DNA-templated;	GO:0005634:nucleus;	GO:0003700:sequence-specific DNA binding transcription factor activity;GO:0003677:DNA binding;	K09171	-
ENSDARG00000019062	1660	1046	36.93	1001	33.78	893	31.84	1476	62.6	1959	75.18	1722	65.54	1390.52	2.217	1.14861	0.0984377	11.6684	1.84893e-31	2.05927e-29	Ups	20	34248791	34252729	+	arpc5b	actin related protein 2/3 complex%2C subunit 5B [Source:ZFIN%3BAcc:ZDB-GENE-040120-7]	GO:0030833:regulation of actin filament polymerization;	GO:0005856:cytoskeleton;	-	K05754	;ko04138 Autophagy - yeast;ko04144 Endocytosis;ko04530 Tight junction;ko04666 Fc gamma R-mediated phagocytosis;ko04810 Regulation of actin cytoskeleton;ko05100 Bacterial invasion of epithelial cells;ko05130 Pathogenic Escherichia coli infection;ko05131 Shigellosis;ko05132 Salmonella infection;ko05135 Yersinia infection;
ENSDARG00000107433	4615	16560	210.32	17609	213.73	14812	189.98	23450	357.71	32610	450.18	32424	443.89	23608.3	2.27953	1.18873	0.10203	11.6508	2.27349e-31	2.52083e-29	Ups	1	55899347	55906078	-	CABZ01059409.1	-	-	-	-	-	-
ENSDARG00000069583	2953	1280	25.41	1421	26.96	1305	26.16	1844	43.96	2381	51.37	2331	49.87	1806.36	2.06697	1.04752	0.0899841	11.6411	2.54656e-31	2.81106e-29	Ups	16	55295383	55320715	-	-	-	-	-	-	-	-
ENSDARG00000020761	4054	727	10.51	911	12.59	904	13.2	1357	23.56	1919	30.16	2024	31.54	1355.98	2.62708	1.39346	0.119731	11.6382	2.63435e-31	2.8951e-29	Ups	11	13466845	13495858	+	arrdc2	arrestin domain containing 2 [Source:ZFIN%3BAcc:ZDB-GENE-030131-7146]	-	-	-	-	-
ENSDARG00000056979	2707	1119	24.23	1010	20.9	1019	22.28	364	9.47	334	7.86	375	8.75	663.172	0.431602	-1.21223	0.104373	-11.6144	3.48337e-31	3.79458e-29	Down	22	23228025	23241157	-	lhx9	LIM homeobox 9 [Source:ZFIN%3BAcc:ZDB-GENE-050417-210]	GO:0008045:motor neuron axon guidance;GO:0045892:negative regulation of transcription, DNA-templated;	GO:0005634:nucleus;	GO:0008270:zinc ion binding;GO:0043565:sequence-specific DNA binding;GO:0003714:transcription corepressor activity;GO:0003700:sequence-specific DNA binding transcription factor activity;	K09373	-
ENSDARG00000059960	5875	1308	13.05	1367	13.03	1269	12.79	475	5.69	452	4.9	534	5.74	851.96	0.468914	-1.09261	0.0941244	-11.6081	3.74824e-31	4.06528e-29	Down	8	47497108	47633527	+	plch2a	phospholipase C%2C eta 2a [Source:ZFIN%3BAcc:ZDB-GENE-030131-6367]	-	-	-	K19006	;ko00562 Inositol phosphate metabolism;ko01100 Metabolic pathways;
ENSDARG00000086647	4384	112	1.5	79	1.01	72	0.97	254	4.08	354	5.14	293	4.22	206.084	4.32887	2.11399	0.18233	11.5943	4.40397e-31	4.75571e-29	Ups	2	45228224	45246342	+	chrng	cholinergic receptor%2C nicotinic%2C gamma [Source:ZFIN%3BAcc:ZDB-GENE-030131-3805]	GO:0007271:synaptic transmission, cholinergic;GO:0006811:ion transport;	GO:0045211:postsynaptic membrane;GO:0030054:cell junction;GO:0005892:acetylcholine-gated channel complex;	GO:0004889:acetylcholine-activated cation-selective channel activity;GO:0015464:acetylcholine receptor activity;	K04818	;ko04080 Neuroactive ligand-receptor interaction;
ENSDARG00000069946	4788	2040	24.97	1916	22.42	1628	20.13	2810	41.32	3548	47.21	3153	41.61	2589.21	2.15444	1.10731	0.0955476	11.5891	4.67782e-31	5.02957e-29	Ups	1	30215219	30260789	+	itga6b	integrin%2C alpha 6b [Source:ZFIN%3BAcc:ZDB-GENE-050320-5]	GO:0007155:cell adhesion;GO:0007229:integrin-mediated signaling pathway;	GO:0008305:integrin complex;	-	K06485	;ko04151 PI3K-Akt signaling pathway;ko04510 Focal adhesion;ko04512 ECM-receptor interaction;ko04514 Cell adhesion molecules;ko04640 Hematopoietic cell lineage;ko04810 Regulation of actin cytoskeleton;ko05145 Toxoplasmosis;ko05165 Human papillomavirus infection;ko05200 Pathways in cancer;ko05222 Small cell lung cancer;ko05410 Hypertrophic cardiomyopathy;ko05412 Arrhythmogenic right ventricular car…
ENSDARG00000054609	4302	718	9.78	896	11.67	816	11.23	1259	20.6	1733	25.66	1853	27.21	1255.21	2.51406	1.33002	0.114777	11.5878	4.7491e-31	5.0842e-29	Ups	21	40116962	40151234	-	slco2b1	solute carrier organic anion transporter family%2C member 2B1 [Source:ZFIN%3BAcc:ZDB-GENE-051023-6]	GO:0006810:transport;	GO:0016020:membrane;	GO:0005215:transporter activity;	K14352	-
ENSDARG00000012667	5117	1199	13.73	1140	12.48	911	10.54	337	4.64	259	3.22	316	3.9	647.883	0.356294	-1.48886	0.128567	-11.5804	5.17979e-31	5.52148e-29	Down	20	48209999	48230662	-	tfap2b	transcription factor AP-2 beta [Source:ZFIN%3BAcc:ZDB-GENE-050417-394]	GO:0097277:cellular urea homeostasis;GO:0006006:glucose metabolic process;GO:0010960:magnesium ion homeostasis;GO:0055062:phosphate ion homeostasis;GO:0055075:potassium ion homeostasis;GO:0008284:positive regulation of cell proliferation;GO:0072044:collecting duct development;GO:0043525:positive regulation of neuron apoptotic process;GO:0035909:aorta morphogenesis;GO:0055074:calcium ion homeostas…	GO:0005634:nucleus;	GO:0000983:RNA polymerase II core promoter sequence-specific DNA binding transcription factor activity;GO:0001106:RNA polymerase II transcription corepressor activity;GO:0043027:cysteine-type endopeptidase inhibitor activity involved in apoptotic process;GO:0001105:RNA polymerase II transcription coactivator activity;GO:0043565:sequence-specific DNA binding;GO:0046983:protein dimerization activit…	K09179	-
ENSDARG00000060711	2751	1752	37.33	1638	33.35	1508	32.45	604	15.46	519	12.02	612	14.06	1043.82	0.448973	-1.1553	0.0998359	-11.572	5.71508e-31	6.06367e-29	Down	25	10941651	10992043	-	sv2bb	synaptic vesicle glycoprotein 2Bb [Source:ZFIN%3BAcc:ZDB-GENE-030131-2789]	-	-	-	K06258	;ko04512 ECM-receptor interaction;
ENSDARG00000094466	3683	402	6.4	408	6.21	394	6.33	63	1.2	90	1.56	105	1.8	224.844	0.270389	-1.88689	0.163061	-11.5716	5.73726e-31	6.06367e-29	Down	9	7697593	7705611	-	si:ch73-199e17.1	si:ch73-199e17.1 [Source:ZFIN%3BAcc:ZDB-GENE-100921-8]	GO:0007017:microtubule-based process;GO:0051258:protein polymerization;GO:0042552:myelination;GO:0021782:glial cell development;	GO:0005737:cytoplasm;GO:0005874:microtubule;	GO:0005525:GTP binding;GO:0003924:GTPase activity;GO:0005200:structural constituent of cytoskeleton;	K07374	;ko04145 Phagosome;ko04210 Apoptosis;ko04530 Tight junction;ko04540 Gap junction;ko05010 Alzheimer disease;ko05012 Parkinson disease;ko05014 Amyotrophic lateral sclerosis;ko05016 Huntington disease;ko05020 Prion disease;ko05022 Pathways of neurodegeneration - multiple diseases;ko05130 Pathogenic Escherichia coli infection;ko05132 Salmonella infection;
ENSDARG00000036058	2396	2708	66.24	2472	57.79	2259	55.81	823	24.18	775	20.61	1017	26.82	1580.22	0.444571	-1.16951	0.101108	-11.567	6.05652e-31	6.37398e-29	Down	7	28862171	28873397	+	gnao1b	guanine nucleotide binding protein (G protein)%2C alpha activating activity polypeptide O%2C b [Source:ZFIN%3BAcc:ZDB-GENE-040426-1693]	GO:0007212:dopamine receptor signaling pathway;GO:0007188:adenylate cyclase-modulating G-protein coupled receptor signaling pathway;	GO:0005834:heterotrimeric G-protein complex;	GO:0004871:signal transducer activity;GO:0031821:G-protein coupled serotonin receptor binding;GO:0031683:G-protein beta/gamma-subunit complex binding;GO:0003924:GTPase activity;GO:0005525:GTP binding;	K04534	;ko04015 Rap1 signaling pathway;ko04361 Axon regeneration;ko04713 Circadian entrainment;ko04723 Retrograde endocannabinoid signaling;ko04724 Glutamatergic synapse;ko04725 Cholinergic synapse;ko04726 Serotonergic synapse;ko04727 GABAergic synapse;ko04728 Dopaminergic synapse;ko04730 Long-term depression;ko04915 Estrogen signaling pathway;ko04916 Melanogenesis;ko04921 Oxytocin signaling pathway;ko0…
ENSDARG00000098051	2699	224	4.86	224	4.65	228	5	16	0.42	12	0.28	36	0.84	111.278	0.119432	-3.06574	0.265188	-11.5607	6.52003e-31	6.83282e-29	Down	17	28743623	28753837	-	opn6b	opsin 6%2C group member b [Source:ZFIN%3BAcc:ZDB-GENE-030616-402]	-	-	-	-	-
ENSDARG00000027088	1029	4074	232.06	4830	262.93	4276	245.97	6137	419.86	7583	469.49	7153	439.19	5817.24	2.00253	1.00182	0.086876	11.5316	9.13994e-31	9.53818e-29	Ups	24	16882891	16884955	-	ptgdsb.1	prostaglandin D2 synthase b%2C tandem duplicate 1 [Source:ZFIN%3BAcc:ZDB-GENE-030131-8436]	GO:0006810:transport;GO:0006629:lipid metabolic process;	GO:0005576:extracellular region;	GO:0036094:small molecule binding;GO:0001972:retinoic acid binding;GO:0004667:prostaglandin-D synthase activity;GO:0005215:transporter activity;	K01830	;ko00590 Arachidonic acid metabolism;ko01100 Metabolic pathways;
ENSDARG00000092660	2623	142	3.17	133	2.84	133	3	310	8.32	329	7.99	371	8.94	247.826	3.12971	1.64603	0.142803	11.5266	9.68778e-31	1.00676e-28	Ups	6	9332610	9346410	-	cyp27c1	cytochrome P450%2C family 27%2C subfamily C%2C polypeptide 1 [Source:ZFIN%3BAcc:ZDB-GENE-080204-68]	-	-	-	K17951	;ko00830 Retinol metabolism;
ENSDARG00000007553	3192	692	12.71	785	13.78	613	11.37	165	3.64	185	3.69	227	4.49	414.115	0.349121	-1.5182	0.131871	-11.5127	1.13801e-30	1.17769e-28	Down	2	32859915	32863106	+	opn4.1	opsin 4.1 [Source:ZFIN%3BAcc:ZDB-GENE-030314-2]	GO:0008377:light-induced release of internally sequestered calcium ion;GO:0018298:protein-chromophore linkage;GO:0007601:visual perception;	GO:0016021:integral component of membrane;	GO:0004930:G-protein coupled receptor activity;GO:0009881:photoreceptor activity;	K04255	-
ENSDARG00000108774	1010	306	17.76	226	12.53	229	13.42	23	1.6	19	1.2	41	2.56	127.352	0.137673	-2.86068	0.248535	-11.5102	1.17244e-30	1.20829e-28	Down	18	45459708	45481470	+	BX248120.1	-	-	-	-	-	-
ENSDARG00000055463	2533	264	6.11	227	5.02	228	5.33	22	0.61	39	0.98	33	0.82	123.195	0.165086	-2.59871	0.225855	-11.5061	1.22888e-30	1.26123e-28	Down	14	35988111	36004861	-	lrit3a	info leucine-rich repeat%2C immunoglobulin-like and transmembrane domains 3a [Source:ZFIN%3BAcc:ZDB-GENE-080723-63]	-	-	-	-	-
ENSDARG00000005104	3796	1072	16.55	1057	15.6	982	15.31	1433	26.58	1797	30.16	1800	29.96	1391.65	2.04228	1.03018	0.089557	11.503	1.27343e-30	1.29623e-28	Ups	5	20319609	20359574	+	limk2	LIM domain kinase 2 [Source:ZFIN%3BAcc:ZDB-GENE-040718-398]	GO:0006468:protein phosphorylation;	-	GO:0004672:protein kinase activity;GO:0005524:ATP binding;GO:0008270:zinc ion binding;	K05744	;ko04360 Axon guidance;ko04666 Fc gamma R-mediated phagocytosis;ko04810 Regulation of actin cytoskeleton;ko05170 Human immunodeficiency virus 1 infection;
ENSDARG00000058421	4790	647	7.92	658	7.69	641	7.92	191	2.81	184	2.45	219	2.89	396.799	0.386222	-1.3725	0.119367	-11.4981	1.34825e-30	1.3668e-28	Down	12	5154819	5172314	+	lgi1b	leucine-rich%2C glioma inactivated 1b [Source:ZFIN%3BAcc:ZDB-GENE-060217-1]	GO:0048854:brain morphogenesis;	-	-	-	-
ENSDARG00000032575	1720	3771	128.5	3697	120.4	3214	110.6	5078	207.84	6254	231.65	5613	206.18	4721.79	2.00688	1.00495	0.0874534	11.4913	1.45907e-30	1.47312e-28	Ups	19	12244900	12274094	-	ywhaz	tyrosine 3-monooxygenase/tryptophan 5-monooxygenase activation protein%2C zeta polypeptide [Source:ZFIN%3BAcc:ZDB-GENE-030131-8554]	-	-	GO:0004497:monooxygenase activity;GO:0019904:protein domain specific binding;	K06630	;ko04011 MAPK signaling pathway - yeast;ko04110 Cell cycle;ko04114 Oocyte meiosis;ko04151 PI3K-Akt signaling pathway;ko04390 Hippo signaling pathway;ko04391 Hippo signaling pathway - fly;ko04621 NOD-like receptor signaling pathway;ko04722 Neurotrophin signaling pathway;ko05160 Hepatitis C;ko05203 Viral carcinogenesis;
ENSDARG00000020771	5056	1089	12.62	1132	12.54	1068	12.5	379	5.28	430	5.42	379	4.74	704.974	0.457345	-1.12865	0.0982886	-11.483	1.60666e-30	1.61557e-28	Down	2	35258307	35491658	+	tnr	tenascin R (restrictin%2C janusin) [Source:ZFIN%3BAcc:ZDB-GENE-030804-1]	-	-	-	K06252	;ko04151 PI3K-Akt signaling pathway;ko04510 Focal adhesion;ko04512 ECM-receptor interaction;ko05165 Human papillomavirus infection;ko05206 MicroRNAs in cancer;
ENSDARG00000102277	9585	237	1.45	236	1.38	244	1.51	504	3.7	551	3.66	465	3.07	388.901	2.68557	1.42523	0.124237	11.4718	1.82726e-30	1.82999e-28	Ups	24	41790492	41884120	+	lama1	laminin%2C alpha 1 [Source:ZFIN%3BAcc:ZDB-GENE-060118-1]	GO:0001764:neuron migration;GO:0048514:blood vessel morphogenesis;GO:0030155:regulation of cell adhesion;GO:0043010:camera-type eye development;GO:0045995:regulation of embryonic development;GO:0008045:motor neuron axon guidance;GO:0030334:regulation of cell migration;GO:0030903:notochord development;GO:0031290:retinal ganglion cell axon guidance;GO:0007634:optokinetic behavior;	GO:0005606:laminin-1 complex;	GO:0005102:receptor binding;	K05637	;ko04151 PI3K-Akt signaling pathway;ko04510 Focal adhesion;ko04512 ECM-receptor interaction;ko05145 Toxoplasmosis;ko05146 Amoebiasis;ko05165 Human papillomavirus infection;ko05200 Pathways in cancer;ko05222 Small cell lung cancer;ko05410 Hypertrophic cardiomyopathy;ko05412 Arrhythmogenic right ventricular cardiomyopathy;ko05414 Dilated cardiomyopathy;ko05416 Viral myocarditis;
ENSDARG00000039142	3454	1347	22.86	1435	23.27	1254	21.49	1919	39.11	2723	50.23	2491	45.56	1916.9	2.23121	1.15783	0.100972	11.4668	1.93764e-30	1.92767e-28	Ups	2	21309611	21317616	+	arpc5a	actin related protein 2/3 complex%2C subunit 5A [Source:ZFIN%3BAcc:ZDB-GENE-030131-8448]	GO:0030833:regulation of actin filament polymerization;	GO:0005856:cytoskeleton;	-	K05754	;ko04138 Autophagy - yeast;ko04144 Endocytosis;ko04530 Tight junction;ko04666 Fc gamma R-mediated phagocytosis;ko04810 Regulation of actin cytoskeleton;ko05100 Bacterial invasion of epithelial cells;ko05130 Pathogenic Escherichia coli infection;ko05131 Shigellosis;ko05132 Salmonella infection;ko05135 Yersinia infection;
ENSDARG00000074519	2982	196	3.85	188	3.53	185	3.67	13	0.31	20	0.43	21	0.44	93.7011	0.119906	-3.06003	0.266914	-11.4645	1.98906e-30	1.96822e-28	Down	11	6208714	6226865	+	BX248501.1	-	-	-	-	-	-
ENSDARG00000099555	5915	687	6.81	717	6.79	657	6.57	1033	12.29	1083	11.66	1242	13.27	927.438	2.06049	1.04299	0.0913437	11.4183	3.38877e-30	3.32676e-28	Ups	15	3296910	3391535	+	foxo1a	forkhead box O1 a [Source:ZFIN%3BAcc:ZDB-GENE-061013-59]	-	-	-	K07201	;ko04068 FoxO signaling pathway;ko04152 AMPK signaling pathway;ko04211 Longevity regulating pathway;ko04213 Longevity regulating pathway - multiple species;ko04218 Cellular senescence;ko04910 Insulin signaling pathway;ko04919 Thyroid hormone signaling pathway;ko04922 Glucagon signaling pathway;ko04931 Insulin resistance;ko04933 AGE-RAGE signaling pathway in diabetic complications;ko05131 Shigello…
ENSDARG00000019564	4876	948	11.4	1052	12.09	853	10.35	1387	20.03	1798	23.49	1725	22.35	1331.04	2.1753	1.12121	0.0982524	11.4116	3.66006e-30	3.57893e-28	Ups	20	29731774	29772579	+	asap2b	ArfGAP with SH3 domain%2C ankyrin repeat and PH domain 2b [Source:ZFIN%3BAcc:ZDB-GENE-030131-5060]	-	-	-	K12488	;ko04144 Endocytosis;ko04666 Fc gamma R-mediated phagocytosis;
ENSDARG00000077069	1961	343	10.25	389	11.11	346	10.44	628	22.54	1153	37.46	1087	35.02	688.683	3.34693	1.74284	0.15279	11.4068	3.86882e-30	3.76823e-28	Ups	13	22940131	22944004	-	srgn	serglycin [Source:ZFIN%3BAcc:ZDB-GENE-030131-7127]	-	-	-	K06849	-
ENSDARG00000055439	2226	123	3.24	146	3.67	127	3.38	279	8.82	419	11.99	429	12.18	266.925	3.588	1.84318	0.161868	11.3869	4.85783e-30	4.6947e-28	Ups	1	20883737	20906282	-	adamtsl7	ADAMTS-like 7 [Source:ZFIN%3BAcc:ZDB-GENE-070816-2]	-	-	-	-	-
ENSDARG00000079372	2880	1381	28.11	1340	26.06	1105	22.71	1918	46.88	2689	59.48	2419	53.07	1866.49	2.31959	1.21387	0.106626	11.3843	5.00667e-30	4.81979e-28	Ups	19	5812760	5861598	-	si:ch211-264f5.6	si:ch211-264f5.6 [Source:ZFIN%3BAcc:ZDB-GENE-081104-208]	-	-	-	K06499	-
ENSDARG00000002230	2139	3064	83.96	3231	84.61	2751	76.13	1099	36.17	970	28.89	1264	37.33	1950.08	0.466646	-1.0996	0.096654	-11.3766	5.46627e-30	5.24192e-28	Down	8	49415307	49443241	-	sypb	synaptophysin b [Source:ZFIN%3BAcc:ZDB-GENE-040718-205]	GO:0006810:transport;	GO:0016021:integral component of membrane;GO:0008021:synaptic vesicle;	GO:0005215:transporter activity;	-	-
ENSDARG00000086374	1141	7	0.36	26	1.28	19	0.99	137	8.45	195	10.89	126	6.98	92.8951	11.1595	3.48021	0.306259	11.3636	6.34655e-30	6.06266e-28	Ups	5	19608232	19609484	+	isg15	ISG15 ubiquitin-like modifier [Source:ZFIN%3BAcc:ZDB-GENE-021211-1]	-	-	-	-	-
ENSDARG00000062902	2146	415	11.33	333	8.69	338	9.32	31	1.02	49	1.45	80	2.36	189.269	0.185305	-2.43202	0.214056	-11.3616	6.49238e-30	6.17821e-28	Down	12	20496462	20503991	+	-	-	-	-	-	-	-
ENSDARG00000051857	2080	282	7.95	258	6.95	220	6.26	471	15.94	644	19.73	575	17.47	425.561	2.80974	1.49044	0.131219	11.3584	6.73938e-30	6.38878e-28	Ups	25	18378629	18400010	+	tes	testis derived transcript (3 LIM domains) [Source:ZFIN%3BAcc:ZDB-GENE-040718-59]	-	-	GO:0008270:zinc ion binding;GO:0046872:metal ion binding;	-	-
ENSDARG00000043148	5608	2635	27.54	2559	25.56	2654	28.01	5323	66.82	4421	50.22	4255	47.94	3772.96	2.26675	1.18062	0.104081	11.3433	8.00498e-30	7.55968e-28	Ups	10	36611214	36648728	-	slc1a3b	solute carrier family 1 (glial high affinity glutamate transporter)%2C member 3b [Source:ZFIN%3BAcc:ZDB-GENE-090708-3]	GO:0006835:dicarboxylic acid transport;	GO:0016020:membrane;	GO:0017153:sodium:dicarboxylate symporter activity;	K05614	;ko04721 Synaptic vesicle cycle;ko04724 Glutamatergic synapse;ko05016 Huntington disease;
ENSDARG00000057590	3778	321	4.98	365	5.41	354	5.55	661	12.32	874	14.74	656	10.97	560.75	2.66586	1.4146	0.124921	11.324	9.98373e-30	9.3572e-28	Ups	22	15619065	15667287	-	si:ch1073-396h14.1	si:ch1073-396h14.1 [Source:ZFIN%3BAcc:ZDB-GENE-070705-6]	-	-	-	K06704	;ko04361 Axon regeneration;ko05010 Alzheimer disease;ko05120 Epithelial cell signaling in Helicobacter pylori infection;
ENSDARG00000079839	4906	300	3.58	292	3.33	251	3.03	490	7.03	728	9.45	747	9.62	487.88	2.93843	1.55505	0.13736	11.3209	1.03375e-29	9.64364e-28	Ups	21	14599906	14666731	-	arrdc1b	arrestin domain containing 1b [Source:ZFIN%3BAcc:ZDB-GENE-080515-2]	-	-	-	-	-
ENSDARG00000001452	3337	102	1.79	140	2.35	114	2.02	267	5.63	470	8.97	467	8.84	274.885	4.25784	2.09012	0.184629	11.3207	1.0367e-29	9.64364e-28	Ups	13	24541031	24549186	+	adam8a	ADAM metallopeptidase domain 8a [Source:ZFIN%3BAcc:ZDB-GENE-030616-622]	GO:0007229:integrin-mediated signaling pathway;GO:0006508:proteolysis;	-	GO:0002020:protease binding;GO:0004222:metalloendopeptidase activity;GO:0008270:zinc ion binding;	K06540	-
ENSDARG00000068242	1837	335	10.69	314	9.57	329	10.6	34	1.3	26	0.9	71	2.44	168.133	0.168792	-2.56668	0.22715	-11.2995	1.31938e-29	1.22274e-27	Down	18	45507408	45520717	+	cngb1a	cyclic nucleotide gated channel beta 1a [Source:ZFIN%3BAcc:ZDB-GENE-050419-164]	-	-	-	K04952	;ko04022 cGMP-PKG signaling pathway;ko04024 cAMP signaling pathway;ko04740 Olfactory transduction;ko04744 Phototransduction;
ENSDARG00000104472	1531	102	3.9	121	4.43	127	4.91	260	11.96	416	17.31	386	15.93	248.214	3.82299	1.9347	0.171249	11.2976	1.34857e-29	1.24514e-27	Ups	14	7418467	7437744	-	si:ch211-39i2.2	si:ch211-39i2.2 [Source:ZFIN%3BAcc:ZDB-GENE-041008-126]	-	-	-	-	-
ENSDARG00000025147	1294	2503	113.37	2742	118.7	2278	104.2	3713	202	5887	289.84	5645	275.62	3928.74	2.55382	1.35266	0.119895	11.2821	1.60926e-29	1.48034e-27	Ups	23	32139637	32159408	+	cd63	CD63 molecule [Source:ZFIN%3BAcc:ZDB-GENE-030131-180]	GO:0035188:hatching;	GO:0016021:integral component of membrane;	-	K06497	;ko04142 Lysosome;ko05205 Proteoglycans in cancer;
ENSDARG00000028507	9263	3047	19.28	2714	16.41	2316	14.8	5098	38.74	5556	38.21	4385	29.91	3993.34	2.36304	1.24064	0.110015	11.277	1.70501e-29	1.56263e-27	Ups	8	13069045	13121882	+	itgb4	integrin%2C beta 4 [Source:ZFIN%3BAcc:ZDB-GENE-030131-7209]	GO:0048870:cell motility;GO:0007160:cell-matrix adhesion;GO:0007229:integrin-mediated signaling pathway;GO:0031581:hemidesmosome assembly;GO:0007275:multicellular organismal development;	GO:0008305:integrin complex;	GO:0004872:receptor activity;	K06525	;ko04151 PI3K-Akt signaling pathway;ko04510 Focal adhesion;ko04512 ECM-receptor interaction;ko04810 Regulation of actin cytoskeleton;ko05165 Human papillomavirus infection;ko05410 Hypertrophic cardiomyopathy;ko05412 Arrhythmogenic right ventricular cardiomyopathy;ko05414 Dilated cardiomyopathy;
ENSDARG00000035665	1584	31	1.15	28	0.99	25	0.93	121	5.38	182	7.32	158	6.3	97.8695	6.92781	2.7924	0.247931	11.2628	2.00243e-29	1.82847e-27	Ups	19	42983592	42988119	-	si:dkey-267n13.1	si:dkey-267n13.1 [Source:ZFIN%3BAcc:ZDB-GENE-141211-35]	-	-	GO:0008234:cysteine-type peptidase activity;	-	-
ENSDARG00000033616	3257	453	8.15	384	6.6	337	6.12	698	15.09	891	17.43	784	15.21	613.804	2.55608	1.35393	0.12027	11.2574	2.12913e-29	1.93704e-27	Ups	17	24668937	24676797	+	sepn1	selenoprotein N%2C 1 [Source:ZFIN%3BAcc:ZDB-GENE-030327-7]	GO:0048741:skeletal muscle fiber development;	GO:0016021:integral component of membrane;	-	-	-
ENSDARG00000096717	2100	333	9.29	327	8.72	291	8.2	537	18	829	25.15	863	25.96	552.404	2.95228	1.56183	0.138794	11.2529	2.2413e-29	2.03165e-27	Ups	12	28822190	28831248	+	AL732488.1	-	-	-	-	-	-
ENSDARG00000090401	1480	31	1.23	42	1.59	26	1.04	144	6.85	196	8.44	156	6.66	106.743	6.34223	2.66499	0.23705	11.2423	2.52638e-29	2.28174e-27	Ups	4	4592932	4603496	-	CABZ01020840.1	-	-	-	-	-	-
ENSDARG00000078659	1144	381	19.52	425	20.81	403	20.85	668	41.11	1149	63.99	1082	59.76	714.188	3.01807	1.59363	0.141817	11.2372	2.67685e-29	2.40887e-27	Ups	1	44234139	44239650	-	tmem176	transmembrane protein 176 [Source:ZFIN%3BAcc:ZDB-GENE-080902-2]	-	GO:0016021:integral component of membrane;	-	-	-
ENSDARG00000032838	4451	411	5.41	339	4.27	295	3.92	47	0.74	36	0.52	76	1.08	183.127	0.192219	-2.37918	0.21177	-11.2347	2.75363e-29	2.46902e-27	Down	20	43705732	43747453	+	si:dkey-206f10.1	si:dkey-206f10.1 [Source:ZFIN%3BAcc:ZDB-GENE-041014-154]	-	-	-	K08048	;ko00230 Purine metabolism;ko01100 Metabolic pathways;ko01522 Endocrine resistance;ko04015 Rap1 signaling pathway;ko04020 Calcium signaling pathway;ko04022 cGMP-PKG signaling pathway;ko04024 cAMP signaling pathway;ko04062 Chemokine signaling pathway;ko04072 Phospholipase D signaling pathway;ko04114 Oocyte meiosis;ko04211 Longevity regulating pathway;ko04213 Longevity regulating pathway - multiple…
ENSDARG00000010641	4771	3530	43.37	3569	41.9	3544	43.97	5078	74.93	7865	105.02	7806	103.37	5408.06	2.45421	1.29526	0.115335	11.2304	2.89107e-29	2.58293e-27	Ups	10	17755611	17770731	+	slc20a1b	solute carrier family 20 (phosphate transporter)%2C member 1b [Source:ZFIN%3BAcc:ZDB-GENE-030131-260]	GO:0006817:phosphate ion transport;	GO:0016021:integral component of membrane;	GO:0005315:inorganic phosphate transmembrane transporter activity;GO:0015293:symporter activity;	K14640	-
ENSDARG00000073820	1414	35	1.45	57	2.26	46	1.93	149	7.42	238	10.72	273	12.2	142.256	6.02097	2.59	0.231066	11.2089	3.68733e-29	3.28252e-27	Ups	14	11198896	11201331	-	zgc:174917	zgc:174917 [Source:ZFIN%3BAcc:ZDB-GENE-070928-42]	-	-	-	-	-
ENSDARG00000069282	3808	208	3.2	249	3.66	216	3.36	475	8.78	453	7.58	471	7.81	359.732	2.63509	1.39785	0.124874	11.1941	4.35631e-29	3.8642e-27	Ups	15	23809952	23826315	-	bbc3	BCL2 binding component 3 [Source:ZFIN%3BAcc:ZDB-GENE-070119-4]	GO:0043280:positive regulation of cysteine-type endopeptidase activity involved in apoptotic process;GO:0043065:positive regulation of apoptotic process;	-	-	-	-
ENSDARG00000006467	4797	324	3.96	386	4.51	345	4.26	72	1.06	67	0.89	88	1.16	197.313	0.272306	-1.8767	0.168197	-11.1577	6.56663e-29	5.80411e-27	Down	9	54116555	54126225	-	pcdh8	protocadherin 8 [Source:ZFIN%3BAcc:ZDB-GENE-980526-242]	GO:0007156:homophilic cell adhesion via plasma membrane adhesion molecules;	GO:0016021:integral component of membrane;GO:0005886:plasma membrane;	GO:0005509:calcium ion binding;	K16499	-
ENSDARG00000090524	1880	38	1.18	41	1.22	23	0.72	129	4.83	193	6.54	221	7.43	115.409	6.71179	2.7467	0.246826	11.1281	9.15918e-29	8.0669e-27	Ups	5	45546371	45551932	-	f2rl2	coagulation factor II (thrombin) receptor-like 2 [Source:ZFIN%3BAcc:ZDB-GENE-110127-4]	-	-	-	K05767	;ko04810 Regulation of actin cytoskeleton;
ENSDARG00000058656	1854	2875	90.89	3539	106.93	3055	97.53	4844	183.93	7660	263.22	6297	214.59	4878.86	2.50577	1.32525	0.119239	11.1142	1.06966e-28	9.38765e-27	Ups	9	7537473	7560935	-	desma	desmin a [Source:ZFIN%3BAcc:ZDB-GENE-980526-221]	GO:0045214:sarcomere organization;GO:0060047:heart contraction;	GO:0005882:intermediate filament;	GO:0005198:structural molecule activity;	K07610	;ko05410 Hypertrophic cardiomyopathy;ko05412 Arrhythmogenic right ventricular cardiomyopathy;ko05414 Dilated cardiomyopathy;
ENSDARG00000100431	1138	1039	53.51	985	48.48	808	42.03	1423	88.03	1956	109.5	1794	99.6	1376.52	2.30751	1.20634	0.108895	11.078	1.60412e-28	1.39795e-26	Ups	19	17451427	17459867	+	spaca4l	sperm acrosome associated 4 like [Source:ZFIN%3BAcc:ZDB-GENE-101011-2]	-	-	-	-	-
ENSDARG00000053864	9144	712	4.56	760	4.66	836	5.41	1121	8.63	1373	9.57	1394	9.63	1061.95	2.12659	1.08854	0.0983114	11.0724	1.70808e-28	1.48334e-26	Ups	17	37363078	37417993	+	elmsan1b	ELM2 and Myb/SANT-like domain containing 1b [Source:ZFIN%3BAcc:ZDB-GENE-131121-13]	-	-	-	-	-
ENSDARG00000035514	2896	155	3.14	164	3.17	154	3.15	318	7.73	396	8.71	367	8.01	270.506	2.88952	1.53083	0.138369	11.0634	1.88803e-28	1.6339e-26	Ups	5	27293881	27320617	+	adam28	ADAM metallopeptidase domain 28 [Source:ZFIN%3BAcc:ZDB-GENE-060929-532]	-	-	-	-	-
ENSDARG00000095906	2424	1208	29.21	1024	23.66	1152	28.13	317	9.21	373	9.8	434	11.31	706.823	0.419051	-1.2548	0.11347	-11.0584	1.99631e-28	1.72161e-26	Down	16	29277798	29292379	+	CR848047.1	-	-	-	-	-	-
ENSDARG00000062319	1680	613	21.39	906	30.21	742	26.14	133	5.57	177	6.71	224	8.42	430.987	0.298003	-1.7466	0.158067	-11.0497	2.19922e-28	1.88352e-26	Down	15	21926563	21935739	+	si:dkey-103g5.3	si:dkey-103g5.3 [Source:ZFIN%3BAcc:ZDB-GENE-131127-337]	-	-	-	-	-
ENSDARG00000062688	5195	3272	36.92	3226	34.78	2961	33.74	1229	16.65	1090	13.37	1390	16.9	2081.56	0.496474	-1.01021	0.091719	-11.0142	3.2645e-28	2.78627e-26	Down	19	20664347	20685855	-	gpnmb	glycoprotein (transmembrane) nmb [Source:ZFIN%3BAcc:ZDB-GENE-060503-106]	-	-	-	-	-
ENSDARG00000102299	714	20	1.64	36	2.82	19	1.58	139	13.71	151	13.47	137	12.12	90.5457	7.22163	2.85232	0.259053	11.0106	3.39862e-28	2.8908e-26	Ups	7	7606243	7612171	-	cxcl8b.1	chemokine (C-X-C motif) ligand 8b%2C duplicate 1 [Source:ZFIN%3BAcc:ZDB-GENE-101026-3]	-	-	-	-	-
ENSDARG00000068621	6436	350	3.19	302	2.63	273	2.51	560	6.13	652	6.45	597	5.86	472.682	2.47491	1.30738	0.118865	10.9989	3.86865e-28	3.27937e-26	Ups	15	42785207	42804045	-	si:ch211-181d7.3	si:ch211-181d7.3 [Source:ZFIN%3BAcc:ZDB-GENE-121214-30]	-	-	-	K12800	;ko04217 Necroptosis;ko04621 NOD-like receptor signaling pathway;ko04625 C-type lectin receptor signaling pathway;ko05130 Pathogenic Escherichia coli infection;ko05131 Shigellosis;ko05132 Salmonella infection;ko05133 Pertussis;ko05135 Yersinia infection;ko05164 Influenza A;ko05171 Coronavirus disease - COVID-19;
ENSDARG00000090833	4400	301	4.01	289	3.68	213	2.87	558	8.93	584	8.46	551	7.91	433.44	2.67331	1.41863	0.128995	10.9975	3.92679e-28	3.31734e-26	Ups	23	36479455	36486365	+	igfbp6b	insulin-like growth factor binding protein 6b [Source:ZFIN%3BAcc:ZDB-GENE-090521-2]	GO:0001558:regulation of cell growth;	GO:0005576:extracellular region;	GO:0005520:insulin-like growth factor binding;	-	-
ENSDARG00000043820	811	200	14.45	211	14.57	165	12.04	16	1.39	7	0.55	26	2.03	93.7157	0.107662	-3.21542	0.292483	-10.9935	4.10466e-28	3.45584e-26	Down	12	20666369	20674556	-	nme2a	NME/NM23 nucleoside diphosphate kinase 2a [Source:ZFIN%3BAcc:ZDB-GENE-030131-7656]	GO:0006165:nucleoside diphosphate phosphorylation;GO:0006228:UTP biosynthetic process;GO:0006183:GTP biosynthetic process;GO:0006241:CTP biosynthetic process;	-	GO:0004550:nucleoside diphosphate kinase activity;GO:0005524:ATP binding;	K00940	;ko00230 Purine metabolism;ko00240 Pyrimidine metabolism;ko00983 Drug metabolism - other enzymes;ko01100 Metabolic pathways;ko01110 Biosynthesis of secondary metabolites;ko01240 Biosynthesis of cofactors;ko04016 MAPK signaling pathway - plant;
ENSDARG00000086746	6822	1410	12.11	1538	12.63	1638	14.21	2110	21.77	2797	26.12	2851	26.4	2114.27	2.1331	1.09295	0.0994963	10.9849	4.51861e-28	3.79151e-26	Ups	21	5781860	5819620	+	prodha	proline dehydrogenase (oxidase) 1a [Source:ZFIN%3BAcc:ZDB-GENE-041008-73]	-	-	-	K00318	;ko00330 Arginine and proline metabolism;ko01100 Metabolic pathways;ko01110 Biosynthesis of secondary metabolites;
ENSDARG00000037921	1663	1086	38.28	1139	38.37	1031	36.7	384	16.26	336	12.87	428	16.26	692.545	0.446508	-1.16324	0.105925	-10.9818	4.67636e-28	3.91067e-26	Down	3	35459704	35472725	-	gng13b	guanine nucleotide binding protein (G protein)%2C gamma 13b [Source:ZFIN%3BAcc:ZDB-GENE-040718-97]	GO:0007186:G-protein coupled receptor signaling pathway;	GO:0005834:heterotrimeric G-protein complex;	GO:0004871:signal transducer activity;	K04547	;ko04014 Ras signaling pathway;ko04062 Chemokine signaling pathway;ko04151 PI3K-Akt signaling pathway;ko04371 Apelin signaling pathway;ko04713 Circadian entrainment;ko04723 Retrograde endocannabinoid signaling;ko04724 Glutamatergic synapse;ko04725 Cholinergic synapse;ko04726 Serotonergic synapse;ko04727 GABAergic synapse;ko04728 Dopaminergic synapse;ko04740 Olfactory transduction;ko04742 Taste tr…
ENSDARG00000039517	2284	517	13.27	515	12.63	429	11.12	873	26.91	1058	29.51	830	22.96	729.05	2.39468	1.25983	0.114751	10.9788	4.83092e-28	4.02636e-26	Ups	2	2387407	2401596	-	c8b	complement component 8%2C beta polypeptide [Source:ZFIN%3BAcc:ZDB-GENE-070912-163]	GO:0006955:immune response;	GO:0005579:membrane attack complex;	-	K03998	;ko04610 Complement and coagulation cascades;ko05020 Prion disease;ko05146 Amoebiasis;ko05171 Coronavirus disease - COVID-19;ko05322 Systemic lupus erythematosus;
ENSDARG00000087301	1281	308	14.09	259	11.33	351	16.22	703	38.63	667	33.17	607	29.94	504.451	2.72852	1.44812	0.13203	10.9681	5.43981e-28	4.50362e-26	Ups	9	22335432	22507851	-	crygm2d14	crystallin%2C gamma M2d14 [Source:ZFIN%3BAcc:ZDB-GENE-070822-20]	-	-	-	-	-
ENSDARG00000042172	3125	268	5.03	378	6.78	243	4.6	1193	26.88	1985	40.47	1799	36.37	1052.03	7.06571	2.82083	0.257436	10.9574	6.12126e-28	5.05095e-26	Ups	8	31863760	31890097	+	c7a	complement component 7a [Source:ZFIN%3BAcc:ZDB-GENE-081104-392]	-	-	-	K03996	;ko04610 Complement and coagulation cascades;ko05020 Prion disease;ko05171 Coronavirus disease - COVID-19;ko05322 Systemic lupus erythematosus;
ENSDARG00000000002	2604	401	9.03	451	9.7	427	9.71	674	18.22	945	23.12	1094	26.54	690.35	2.67158	1.41769	0.129718	10.929	8.37528e-28	6.88797e-26	Ups	9	34279971	34304024	+	ccdc80	coiled-coil domain containing 80 [Source:ZFIN%3BAcc:ZDB-GENE-030616-56]	-	GO:0005578:proteinaceous extracellular matrix;	-	-	-
ENSDARG00000063299	14471	4958	20.08	4379	16.95	4133	16.91	1814	8.82	1541	6.78	1744	7.61	2932.7	0.48014	-1.05847	0.0968605	-10.9278	8.48715e-28	6.95694e-26	Down	4	11377065	11448326	+	pcloa	piccolo presynaptic cytomatrix protein a [Source:ZFIN%3BAcc:ZDB-GENE-030131-8115]	-	-	-	K16882	;ko04911 Insulin secretion;
ENSDARG00000092166	2805	231	4.83	236	4.71	220	4.64	416	10.44	726	16.49	591	13.31	422.068	3.17926	1.66869	0.153125	10.8976	1.18349e-27	9.6692e-26	Ups	23	16962809	16991848	+	si:dkey-147f3.8	si:dkey-147f3.8 [Source:ZFIN%3BAcc:ZDB-GENE-061009-32]	GO:0030163:protein catabolic process;	-	-	K10103	-
ENSDARG00000102690	3716	892	14.07	818	12.33	759	12.09	280	5.3	252	4.32	288	4.9	515.957	0.420731	-1.24903	0.114623	-10.8968	1.19328e-27	9.71723e-26	Down	19	13181075	13268356	+	rims2b	regulating synaptic membrane exocytosis 2b [Source:ZFIN%3BAcc:ZDB-GENE-060503-893]	-	-	-	K15297	;ko04911 Insulin secretion;
ENSDARG00000078647	1498	273	10.68	264	9.87	287	11.34	23	1.08	27	1.15	60	2.53	141.547	0.167988	-2.57357	0.23624	-10.8939	1.23294e-27	1.00074e-25	Down	10	38473754	38484336	+	samsn1b	SAM domain%2C SH3 domain and nuclear localisation signals 1b [Source:ZFIN%3BAcc:ZDB-GENE-041010-135]	-	-	-	-	-
ENSDARG00000100139	1205	216	10.51	269	12.5	215	10.56	28	1.64	15	0.79	41	2.15	118.444	0.151911	-2.71871	0.24959	-10.8927	1.24892e-27	1.0104e-25	Down	10	20491257	20496627	-	si:ch211-113d22.2	si:ch211-113d22.2 [Source:ZFIN%3BAcc:ZDB-GENE-141222-39]	-	-	-	-	-
ENSDARG00000100255	2782	272	5.73	336	6.77	252	5.36	40	1.01	38	0.87	64	1.45	152.614	0.20882	-2.25967	0.20782	-10.8732	1.54733e-27	1.24776e-25	Down	6	36817331	36841477	+	si:ch73-29l19.1	si:ch73-29l19.1 [Source:ZFIN%3BAcc:ZDB-GENE-141222-33]	-	-	-	-	-
ENSDARG00000057000	2701	537	11.65	449	9.31	429	9.4	119	3.1	120	2.83	131	3.06	277.024	0.330906	-1.5955	0.146754	-10.872	1.56731e-27	1.25978e-25	Down	23	20637436	20710397	+	camkvl	CaM kinase-like vesicle-associated%2C like [Source:ZFIN%3BAcc:ZDB-GENE-090311-58]	-	-	-	-	-
ENSDARG00000104716	4633	239	3.02	205	2.48	214	2.73	398	6.05	715	9.83	662	9.03	425.127	3.39273	1.76245	0.162123	10.871	1.58404e-27	1.26912e-25	Ups	9	445838	456908	-	zgc:91849	zgc:91849 [Source:ZFIN%3BAcc:ZDB-GENE-040718-438]	-	-	-	-	-
ENSDARG00000098164	1749	253	8.48	281	9	207	7.01	29	1.17	48	1.75	32	1.16	129.065	0.18623	-2.42484	0.223219	-10.8631	1.72869e-27	1.38056e-25	Down	14	40507354	40535760	+	si:ch211-106m9.1	si:ch211-106m9.1 [Source:ZFIN%3BAcc:ZDB-GENE-141216-23]	-	-	-	K17767	;ko04934 Cushing syndrome;
ENSDARG00000074001	1419	420	17.35	293	11.57	387	16.14	880	43.66	804	36.1	733	32.64	613.679	2.78571	1.47805	0.136149	10.8561	1.86606e-27	1.48549e-25	Ups	12	30727775	30731153	-	crygmxl2	crystallin%2C gamma MX%2C like 2 [Source:ZFIN%3BAcc:ZDB-GENE-050522-401]	-	-	-	-	-
ENSDARG00000010408	8245	918	6.53	839	5.7	772	5.54	282	2.41	284	2.19	303	2.32	533.734	0.435021	-1.20084	0.110651	-10.8525	1.93985e-27	1.53929e-25	Down	8	4797695	4904043	-	igsf9b	immunoglobulin superfamily%2C member 9b [Source:ZFIN%3BAcc:ZDB-GENE-060810-28]	-	-	-	-	-
ENSDARG00000008788	5526	652	6.92	759	7.69	714	7.65	128	1.63	128	1.48	233	2.66	402.971	0.290024	-1.78576	0.164653	-10.8456	2.0935e-27	1.65593e-25	Down	23	39661200	39704990	+	camk1gb	calcium/calmodulin-dependent protein kinase IGb [Source:ZFIN%3BAcc:ZDB-GENE-040426-1694]	GO:0006468:protein phosphorylation;	-	GO:0005524:ATP binding;GO:0004674:protein serine/threonine kinase activity;	K08794	;ko04020 Calcium signaling pathway;ko04921 Oxytocin signaling pathway;ko04925 Aldosterone synthesis and secretion;ko05214 Glioma;
ENSDARG00000070061	1564	81	3.04	123	4.41	75	2.84	231	10.4	348	14.18	340	13.73	211.187	4.16008	2.05661	0.18974	10.8391	2.24674e-27	1.7715e-25	Ups	3	40020541	40026624	+	gfer	growth factor%2C augmenter of liver regeneration (ERV1 homolog%2C S. cerevisiae) [Source:ZFIN%3BAcc:ZDB-GENE-060810-186]	GO:0001889:liver development;GO:0055114:oxidation-reduction process;	GO:0031012:extracellular matrix;GO:0005634:nucleus;GO:0005739:mitochondrion;	GO:0016971:flavin-linked sulfhydryl oxidase activity;GO:0042803:protein homodimerization activity;	K17783	-
ENSDARG00000045936	6286	1394	13	1319	11.75	1150	10.83	456	5.11	414	4.2	508	5.11	824.519	0.451766	-1.14635	0.105812	-10.8339	2.37854e-27	1.86948e-25	Down	7	15619313	15648344	+	pax6b	paired box 6b [Source:ZFIN%3BAcc:ZDB-GENE-001031-1]	GO:0090104:pancreatic epsilon cell differentiation;GO:0002089:lens morphogenesis in camera-type eye;GO:0009952:anterior/posterior pattern specification;GO:0006355:regulation of transcription, DNA-templated;GO:0030902:hindbrain development;GO:0003311:pancreatic D cell differentiation;GO:0003309:type B pancreatic cell differentiation;GO:0003310:pancreatic A cell differentiation;	GO:0005634:nucleus;	GO:0043565:sequence-specific DNA binding;GO:0003700:sequence-specific DNA binding transcription factor activity;	K08031	;ko04550 Signaling pathways regulating pluripotency of stem cells;ko04950 Maturity onset diabetes of the young;
ENSDARG00000104231	2166	301	8.15	249	6.44	203	5.55	18	0.59	20	0.59	46	1.34	126.151	0.14061	-2.83023	0.261498	-10.8231	2.67517e-27	2.096e-25	Down	16	17255216	17280317	-	opn9	opsin 9 [Source:ZFIN%3BAcc:ZDB-GENE-141216-390]	-	-	-	-	-
ENSDARG00000007480	1744	182	6.12	233	7.48	169	5.74	624	25.19	472	17.24	443	16.05	374.107	3.35905	1.74805	0.161705	10.8101	3.08173e-27	2.3994e-25	Ups	2	2316199	2331029	-	rpe65a	retinal pigment epithelium-specific protein 65a [Source:ZFIN%3BAcc:ZDB-GENE-040426-1717]	-	-	-	K11158	;ko00830 Retinol metabolism;
ENSDARG00000060246	4909	774	9.24	795	9.07	821	9.9	1159	16.62	1729	22.44	1909	24.57	1239.45	2.52535	1.33648	0.123798	10.7956	3.61002e-27	2.80194e-25	Ups	3	36183934	36199074	+	slc16a6b	solute carrier family 16%2C member 6b [Source:ZFIN%3BAcc:ZDB-GENE-110208-3]	-	-	-	K08183	-
ENSDARG00000103032	2537	458	10.58	465	10.27	431	10.06	668	18.54	824	20.69	822	20.47	628.982	2.15958	1.11075	0.103024	10.7815	4.20935e-27	3.25693e-25	Ups	18	50710614	50713150	+	rap2b	RAP2B%2C member of RAS oncogene family [Source:ZFIN%3BAcc:ZDB-GENE-040426-2818]	GO:0007264:small GTPase mediated signal transduction;	GO:0016020:membrane;	GO:0003924:GTPase activity;GO:0005525:GTP binding;	K07838	-
ENSDARG00000021004	5376	1573	17.15	1571	16.37	1173	12.92	2163	28.32	2906	34.44	2723	32	2080.76	2.28144	1.18995	0.110484	10.7703	4.75519e-27	3.65649e-25	Ups	5	62764765	62816344	-	c5	complement component 5 [Source:ZFIN%3BAcc:ZDB-GENE-120510-2]	-	-	-	K03994	;ko04080 Neuroactive ligand-receptor interaction;ko04610 Complement and coagulation cascades;ko04613 Neutrophil extracellular trap formation;ko05020 Prion disease;ko05133 Pertussis;ko05150 Staphylococcus aureus infection;ko05168 Herpes simplex virus 1 infection;ko05171 Coronavirus disease - COVID-19;ko05322 Systemic lupus erythematosus;
ENSDARG00000017354	3709	240	3.79	266	4.02	233	3.72	414	7.86	580	9.96	570	9.71	398.685	2.67126	1.41752	0.131744	10.7597	5.33419e-27	4.08905e-25	Ups	6	45872713	45903864	-	epha2a	eph receptor A2 a [Source:ZFIN%3BAcc:ZDB-GENE-990415-63]	GO:0006468:protein phosphorylation;GO:0048013:ephrin receptor signaling pathway;	GO:0005887:integral component of plasma membrane;	GO:0005524:ATP binding;GO:0005003:ephrin receptor activity;	K05103	;ko04010 MAPK signaling pathway;ko04014 Ras signaling pathway;ko04015 Rap1 signaling pathway;ko04151 PI3K-Akt signaling pathway;ko04360 Axon guidance;
ENSDARG00000032242	1909	247	7.58	166	4.87	197	6.11	438	16.15	586	19.56	471	15.59	367.852	3.09597	1.63039	0.15161	10.7538	5.68505e-27	4.33791e-25	Ups	4	12033109	12035017	+	tnnt2c	troponin T2c%2C cardiac [Source:ZFIN%3BAcc:ZDB-GENE-030520-1]	-	-	-	-	-
ENSDARG00000040009	6609	1122	9.95	1242	10.53	1280	11.46	1674	17.83	2340	22.56	2383	22.78	1722.13	2.21248	1.14566	0.106537	10.7537	5.69375e-27	4.33791e-25	Ups	20	23599137	23750332	+	palld	palladin%2C cytoskeletal associated protein [Source:ZFIN%3BAcc:ZDB-GENE-041014-252]	-	-	-	-	-
ENSDARG00000043182	1855	456	14.41	530	16	387	12.35	729	27.67	969	33.28	1016	34.6	704.971	2.49682	1.32009	0.122913	10.74	6.60124e-27	4.99863e-25	Ups	10	35473239	35493764	+	hhla2a.1	HERV-H LTR-associating 2a%2C tandem duplicate 1 [Source:ZFIN%3BAcc:ZDB-GENE-050327-45]	-	-	-	-	-
ENSDARG00000079543	2772	561	11.86	633	12.79	530	11.32	148	3.76	157	3.61	199	4.54	346.943	0.369695	-1.43559	0.133945	-10.7178	8.39777e-27	6.30137e-25	Down	16	44333824	44360764	+	dpys	dihydropyrimidinase [Source:ZFIN%3BAcc:ZDB-GENE-070508-1]	GO:0006208:pyrimidine nucleobase catabolic process;	GO:0005737:cytoplasm;	GO:0016812:hydrolase activity, acting on carbon-nitrogen (but not peptide) bonds, in cyclic amides;	K01464	;ko00240 Pyrimidine metabolism;ko00410 beta-Alanine metabolism;ko00770 Pantothenate and CoA biosynthesis;ko00983 Drug metabolism - other enzymes;ko01100 Metabolic pathways;
ENSDARG00000055618	1542	14049	534.01	18656	677.71	19093	732.9	26502	1209.93	33968	1403.42	33874	1387.9	25137	2.29856	1.20073	0.112155	10.7059	9.54567e-27	7.12112e-25	Ups	13	24148571	24153992	+	acta1b	actin%2C alpha 1b%2C skeletal muscle [Source:ZFIN%3BAcc:ZDB-GENE-030131-55]	-	GO:0005856:cytoskeleton;GO:0005737:cytoplasm;	GO:0005524:ATP binding;	K10354	-
ENSDARG00000103830	3001	417	8.14	557	10.4	450	8.88	781	18.32	1090	23.14	932	19.62	729.799	2.48864	1.31536	0.122863	10.7059	9.54758e-27	7.12112e-25	Ups	5	9195236	9288635	-	ddr2l	discoidin domain receptor family%2C member 2%2C like [Source:ZFIN%3BAcc:ZDB-GENE-041210-162]	-	-	-	K05125	-
ENSDARG00000101441	2049	913	26.12	889	24.3	819	23.66	1255	43.12	2028	63.06	1889	58.25	1343.26	2.48575	1.31368	0.12275	10.7021	9.95416e-27	7.40214e-25	Ups	23	36201653	36365453	+	lima1a	LIM domain and actin binding 1a [Source:ZFIN%3BAcc:ZDB-GENE-001120-1]	-	-	GO:0008270:zinc ion binding;	-	-
ENSDARG00000016457	1834	174	5.56	175	5.35	171	5.52	358	13.74	355	12.33	382	13.16	280.424	2.66577	1.41455	0.132253	10.6958	1.0649e-26	7.89524e-25	Ups	12	13244494	13268580	+	irf9	interferon regulatory factor 9 [Source:ZFIN%3BAcc:ZDB-GENE-040912-165]	GO:0006355:regulation of transcription, DNA-templated;	-	GO:0003700:sequence-specific DNA binding transcription factor activity;GO:0000975:regulatory region DNA binding;	K04693	;ko04217 Necroptosis;ko04380 Osteoclast differentiation;ko04621 NOD-like receptor signaling pathway;ko04625 C-type lectin receptor signaling pathway;ko04630 JAK-STAT signaling pathway;ko05160 Hepatitis C;ko05162 Measles;ko05164 Influenza A;ko05165 Human papillomavirus infection;ko05167 Kaposi sarcoma-associated herpesvirus infection;ko05168 Herpes simplex virus 1 infection;ko05169 Epstein-Barr vi…
ENSDARG00000045273	2078	278	7.84	254	6.85	244	6.95	451	15.28	493	15.11	569	17.3	395.269	2.46379	1.30088	0.121835	10.6774	1.2988e-26	9.60069e-25	Ups	24	37966105	37990081	-	tmem204	transmembrane protein 204 [Source:ZFIN%3BAcc:ZDB-GENE-040724-12]	-	-	-	-	-
ENSDARG00000076192	1348	720	31.31	896	37.23	870	38.2	153	7.99	178	8.41	283	13.26	479.187	0.31106	-1.68474	0.15781	-10.6757	1.32192e-26	9.7138e-25	Down	12	16391898	16397563	+	ankrd1b	ankyrin repeat domain 1b (cardiac muscle) [Source:ZFIN%3BAcc:ZDB-GENE-070820-13]	-	-	-	-	-
ENSDARG00000009133	4020	849	12.38	854	11.9	809	11.91	1139	19.95	1578	25.01	1575	24.75	1165.42	2.1552	1.10782	0.103798	10.6729	1.36299e-26	9.986e-25	Ups	16	38251808	38288877	+	myo1eb	myosin IE%2C b [Source:ZFIN%3BAcc:ZDB-GENE-040426-1347]	-	-	-	K10356	;ko05130 Pathogenic Escherichia coli infection;
ENSDARG00000061081	2770	409	8.65	457	9.24	464	9.92	681	17.31	1063	24.45	1087	24.79	719.71	2.67948	1.42195	0.133507	10.6507	1.72979e-26	1.26361e-24	Ups	19	43316976	43347789	+	arpp21	cAMP-regulated phosphoprotein%2C 21 [Source:ZFIN%3BAcc:ZDB-GENE-081104-296]	-	-	-	-	-
ENSDARG00000026875	3474	947	15.98	1084	17.48	933	15.9	307	6.22	341	6.25	402	7.31	630.65	0.44788	-1.15882	0.108857	-10.6453	1.83326e-26	1.33527e-24	Down	3	20892773	20913038	-	fam57ba	family with sequence similarity 57%2C member Ba [Source:ZFIN%3BAcc:ZDB-GENE-030131-2046]	-	-	-	-	-
ENSDARG00000089742	3058	522	10.01	421	7.71	431	8.34	62	1.43	67	1.4	129	2.67	249.845	0.236352	-2.08099	0.195514	-10.6437	1.86535e-26	1.35467e-24	Down	1	53054153	53067631	-	fam161a	family with sequence similarity 161%2C member A [Source:ZFIN%3BAcc:ZDB-GENE-110310-1]	-	-	-	K16772	-
ENSDARG00000060127	8708	425	2.86	433	2.79	376	2.56	693	5.6	824	6.03	687	4.98	591.835	2.2621	1.17766	0.11068	10.6402	1.93613e-26	1.40198e-24	Ups	5	44722560	44937520	+	adamts3	ADAM metallopeptidase with thrombospondin type 1 motif%2C 3 [Source:ZFIN%3BAcc:ZDB-GENE-110223-1]	-	-	-	K08619	-
ENSDARG00000078172	3827	302	4.63	392	5.74	304	4.7	554	10.19	714	11.89	696	11.49	511.285	2.48807	1.31503	0.123612	10.6383	1.97719e-26	1.42754e-24	Ups	9	492826	529175	+	-	-	-	-	-	-	-
ENSDARG00000012125	2457	156	3.72	178	4.06	160	3.85	11	0.32	7	0.18	22	0.57	80.0237	0.102327	-3.28875	0.309322	-10.6321	2.11315e-26	1.52128e-24	Down	23	44047661	44064836	+	cnga1	cyclic nucleotide gated channel alpha 1 [Source:ZFIN%3BAcc:ZDB-GENE-110408-39]	-	-	-	K04948	;ko04022 cGMP-PKG signaling pathway;ko04024 cAMP signaling pathway;ko04744 Phototransduction;
ENSDARG00000011334	2165	855	23.15	974	25.2	770	21.05	169	5.5	169	4.97	299	8.73	499.723	0.309184	-1.69346	0.159306	-10.6303	2.15513e-26	1.54702e-24	Down	19	12377572	12404986	-	ncaldb	neurocalcin delta b [Source:ZFIN%3BAcc:ZDB-GENE-040808-37]	-	-	GO:0005509:calcium ion binding;	K19695	;ko04740 Olfactory transduction;
ENSDARG00000012694	5069	6937	80.21	9665	106.8	6427	75.05	25739	357.47	40081	503.75	35367	440.81	22137.9	5.55132	2.47283	0.2331	10.6084	2.72246e-26	1.94864e-24	Ups	1	55460926	55507680	-	c3a.1	complement component c3a%2C duplicate 1 [Source:ZFIN%3BAcc:ZDB-GENE-990415-35]	-	GO:0005615:extracellular space;	GO:0004866:endopeptidase inhibitor activity;	K03990	;ko04080 Neuroactive ligand-receptor interaction;ko04145 Phagosome;ko04610 Complement and coagulation cascades;ko04613 Neutrophil extracellular trap formation;ko05131 Shigellosis;ko05133 Pertussis;ko05134 Legionellosis;ko05140 Leishmaniasis;ko05142 Chagas disease;ko05150 Staphylococcus aureus infection;ko05152 Tuberculosis;ko05167 Kaposi sarcoma-associated herpesvirus infection;ko05168 Herpes sim…
ENSDARG00000044251	2173	340	9.17	427	11.01	317	8.63	596	19.31	743	21.78	735	21.37	544.436	2.42006	1.27504	0.120501	10.5811	3.64471e-26	2.60125e-24	Ups	10	9325720	9351108	+	rasgef1bb	RasGEF domain family%2C member 1Bb [Source:ZFIN%3BAcc:ZDB-GENE-040801-220]	GO:0051056:regulation of small GTPase mediated signal transduction;	GO:0005622:intracellular;	GO:0005088:Ras guanyl-nucleotide exchange factor activity;	-	-
ENSDARG00000070781	3259	310	5.58	333	5.72	273	4.96	65	1.4	68	1.33	69	1.34	172.217	0.279333	-1.83994	0.174256	-10.5588	4.62342e-26	3.29031e-24	Down	20	9971266	9976473	-	gjd2b	gap junction protein delta 2b [Source:ZFIN%3BAcc:ZDB-GENE-030911-1]	GO:0007267:cell-cell signaling;	GO:0005922:connexon complex;GO:0016021:integral component of membrane;	GO:0055077:gap junction hemi-channel activity;GO:0005244:voltage-gated ion channel activity;	K07373	;ko04540 Gap junction;
ENSDARG00000100003	2781	4999	105.36	5796	116.74	4875	103.76	6915	175.05	8744	200.31	9292	211.1	6933.09	2.01072	1.00771	0.095448	10.5577	4.67952e-26	3.32072e-24	Ups	6	23709354	23714601	+	glulb	glutamate-ammonia ligase (glutamine synthase) b [Source:ZFIN%3BAcc:ZDB-GENE-030131-8417]	GO:0006542:glutamine biosynthetic process;	-	GO:0004356:glutamate-ammonia ligase activity;GO:0005524:ATP binding;	K01915	;ko00220 Arginine biosynthesis;ko00250 Alanine, aspartate and glutamate metabolism;ko00630 Glyoxylate and dicarboxylate metabolism;ko00910 Nitrogen metabolism;ko01100 Metabolic pathways;ko01120 Microbial metabolism in diverse environments;ko01230 Biosynthesis of amino acids;ko02020 Two-component system;ko04217 Necroptosis;ko04724 Glutamatergic synapse;ko04727 GABAergic synapse;
ENSDARG00000098057	7030	1144	9.54	921	7.34	1050	8.84	369	3.7	325	2.95	352	3.16	653.831	0.425288	-1.23349	0.116849	-10.5563	4.75206e-26	3.36259e-24	Down	15	12139421	12298457	-	dscaml1	Down syndrome cell adhesion molecule like 1 [Source:ZFIN%3BAcc:ZDB-GENE-110601-1]	-	-	-	K06768	-
ENSDARG00000100555	3042	770	14.84	688	12.67	619	12.04	1051	24.32	1302	27.27	1140	23.68	955.156	2.12749	1.08915	0.103338	10.5397	5.66768e-26	3.99909e-24	Ups	18	2928262	2936575	+	aqp11	aquaporin 11 [Source:ZFIN%3BAcc:ZDB-GENE-080418-1]	GO:0006810:transport;	GO:0016020:membrane;	GO:0005215:transporter activity;	K09870	-
ENSDARG00000001676	2380	1362	33.54	1275	30.01	1399	34.79	508	15.03	500	13.38	576	15.29	888.923	0.496271	-1.0108	0.0959588	-10.5337	6.04163e-26	4.25088e-24	Down	9	55161688	55250696	-	gpm6bb	glycoprotein M6Bb [Source:ZFIN%3BAcc:ZDB-GENE-030710-10]	-	GO:0016021:integral component of membrane;	-	K08821	;ko05202 Transcriptional misregulation in cancer;
ENSDARG00000042293	1626	675	24.33	637	21.94	543	19.77	195	8.44	180	7.05	196	7.62	379.129	0.390119	-1.35801	0.128939	-10.5322	6.13688e-26	4.3057e-24	Down	15	15454860	15465895	+	ca4b	carbonic anhydrase IV b [Source:ZFIN%3BAcc:ZDB-GENE-080815-5]	GO:0006730:one-carbon metabolic process;	-	GO:0008270:zinc ion binding;GO:0004089:carbonate dehydratase activity;	K18246	;ko00910 Nitrogen metabolism;ko01100 Metabolic pathways;ko04964 Proximal tubule bicarbonate reclamation;
ENSDARG00000094300	1724	622	21.15	594	19.3	514	17.65	1120	45.73	952	35.18	986	36.13	825.529	2.24485	1.16662	0.110776	10.5313	6.19714e-26	4.33573e-24	Ups	5	1732440	1734163	-	-	-	-	-	-	-	-
ENSDARG00000054304	2117	337	9.33	292	7.73	322	9	515	17.13	871	26.21	874	26.08	557.979	2.98776	1.57906	0.150241	10.5102	7.75023e-26	5.39195e-24	Ups	2	38289064	38293330	+	homeza	homeobox and leucine zipper encoding a [Source:ZFIN%3BAcc:ZDB-GENE-030616-592]	GO:0006355:regulation of transcription, DNA-templated;	GO:0005634:nucleus;	GO:0003700:sequence-specific DNA binding transcription factor activity;GO:0043565:sequence-specific DNA binding;	-	-
ENSDARG00000056985	2629	544	12.13	553	11.78	396	8.92	835	22.36	982	23.8	931	22.37	730.387	2.33079	1.22082	0.116203	10.5059	8.11382e-26	5.62913e-24	Ups	10	24721082	24738504	+	tpte	transmembrane phosphatase with tensin homology [Source:ZFIN%3BAcc:ZDB-GENE-030131-5503]	GO:0055085:transmembrane transport;GO:0046856:phosphatidylinositol dephosphorylation;GO:0006811:ion transport;GO:0006470:protein dephosphorylation;	GO:0016021:integral component of membrane;	GO:0004725:protein tyrosine phosphatase activity;GO:0008138:protein tyrosine/serine/threonine phosphatase activity;GO:0016314:phosphatidylinositol-3,4,5-trisphosphate 3-phosphatase activity;GO:0005216:ion channel activity;	K18079	-
ENSDARG00000077882	5221	40	0.45	21	0.23	38	0.43	130	1.75	156	1.9	187	2.26	102.338	6.01906	2.58954	0.246869	10.4895	9.65087e-26	6.65829e-24	Ups	23	26067179	26081162	+	wisp2	WNT1 inducible signaling pathway protein 2 [Source:ZFIN%3BAcc:ZDB-GENE-060223-1]	GO:0001558:regulation of cell growth;	GO:0005576:extracellular region;	GO:0005520:insulin-like growth factor binding;	-	-
ENSDARG00000101984	1711	432	14.8	565	18.5	469	16.22	126	5.18	133	4.95	146	5.39	290.739	0.349782	-1.51547	0.144621	-10.4789	1.07992e-25	7.42993e-24	Down	12	36286268	36294320	-	pde6g	phosphodiesterase 6G%2C cGMP-specific%2C rod%2C gamma [Source:ZFIN%3BAcc:ZDB-GENE-030904-1]	GO:0007601:visual perception;	-	GO:0030553:cGMP binding;GO:0004114:3',5'-cyclic-nucleotide phosphodiesterase activity;	K13759	;ko00230 Purine metabolism;ko01100 Metabolic pathways;ko04744 Phototransduction;
ENSDARG00000040123	5177	611	6.92	532	5.76	555	6.35	176	2.39	124	1.53	164	2	336.58	0.346465	-1.52922	0.145953	-10.4775	1.0964e-25	7.50173e-24	Down	16	43871448	44179878	-	zfpm2a	zinc finger protein%2C FOG family member 2a [Source:ZFIN%3BAcc:ZDB-GENE-060130-4]	-	GO:0005622:intracellular;	GO:0008270:zinc ion binding;GO:0003676:nucleic acid binding;GO:0005515:protein binding;	K17442	;ko05206 MicroRNAs in cancer;
ENSDARG00000013847	9800	668	4	675	3.86	587	3.55	899	6.46	1192	7.75	1156	7.45	886.45	2.12493	1.08742	0.103872	10.4688	1.20162e-25	8.19906e-24	Ups	2	3864809	3990426	+	egfra	epidermal growth factor receptor a (erythroblastic leukemia viral (v-erb-b) oncogene homolog%2C avian) [Source:ZFIN%3BAcc:ZDB-GENE-030918-1]	GO:0006468:protein phosphorylation;GO:0007169:transmembrane receptor protein tyrosine kinase signaling pathway;	GO:0016021:integral component of membrane;	GO:0004716:receptor signaling protein tyrosine kinase activity;GO:0005524:ATP binding;GO:0004714:transmembrane receptor protein tyrosine kinase activity;	K04361	;ko01521 EGFR tyrosine kinase inhibitor resistance;ko01522 Endocrine resistance;ko04010 MAPK signaling pathway;ko04012 ErbB signaling pathway;ko04013 MAPK signaling pathway - fly;ko04014 Ras signaling pathway;ko04015 Rap1 signaling pathway;ko04020 Calcium signaling pathway;ko04066 HIF-1 signaling pathway;ko04068 FoxO signaling pathway;ko04072 Phospholipase D signaling pathway;ko04144 Endocytosis;…
ENSDARG00000097683	13082	1072	4.8	1238	5.3	1068	4.83	298	1.6	230	1.12	412	1.99	671.162	0.351885	-1.50682	0.14396	-10.4669	1.22535e-25	8.33808e-24	Down	17	29107227	29177256	-	sptbn5	spectrin%2C beta%2C non-erythrocytic 5 [Source:ZFIN%3BAcc:ZDB-GENE-131121-26]	-	-	-	K06115	-
ENSDARG00000033498	1594	315	11.58	351	12.33	290	10.77	68	3	67	2.68	83	3.29	181.021	0.288656	-1.79258	0.171515	-10.4514	1.44373e-25	9.79725e-24	Down	5	24766524	24806654	-	rorb	RAR-related orphan receptor B [Source:ZFIN%3BAcc:ZDB-GENE-061204-2]	GO:0043401:steroid hormone mediated signaling pathway;GO:0006355:regulation of transcription, DNA-templated;	GO:0005634:nucleus;	GO:0008270:zinc ion binding;GO:0043565:sequence-specific DNA binding;GO:0003707:steroid hormone receptor activity;GO:0004879:ligand-activated sequence-specific DNA binding RNA polymerase II transcription factor activity;	K08533	;ko04710 Circadian rhythm;
ENSDARG00000056379	1054	237	13.18	219	11.64	145	8.14	427	28.52	586	35.42	479	28.71	365.537	3.14188	1.65163	0.158136	10.4444	1.55485e-25	1.05226e-23	Ups	16	21975668	21981009	-	si:ch73-86n18.1	si:ch73-86n18.1 [Source:ZFIN%3BAcc:ZDB-GENE-141216-19]	-	-	GO:0030246:carbohydrate binding;	-	-
ENSDARG00000008363	2140	1037	28.4	1206	31.57	1258	34.8	1602	52.7	2077	61.83	2103	62.09	1588.32	2.08367	1.05913	0.10152	10.4327	1.75754e-25	1.1862e-23	Ups	16	29651326	29656830	+	mcl1b	MCL1%2C BCL2 family apoptosis regulator b [Source:ZFIN%3BAcc:ZDB-GENE-030825-1]	GO:0043009:chordate embryonic development;GO:0043154:negative regulation of cysteine-type endopeptidase activity involved in apoptotic process;GO:0043066:negative regulation of apoptotic process;	-	-	-	-
ENSDARG00000105424	3245	508	9.18	460	7.94	460	8.39	711	15.42	1109	21.77	1173	22.84	763.93	2.63743	1.39913	0.134239	10.4227	1.95351e-25	1.31133e-23	Ups	14	32526434	32535966	-	si:rp71-46j2.7	si:rp71-46j2.7 [Source:ZFIN%3BAcc:ZDB-GENE-160113-120]	-	-	-	-	-
ENSDARG00000093357	4818	541	6.58	482	5.6	483	5.93	146	2.13	122	1.61	161	2.11	301.504	0.360582	-1.4716	0.141334	-10.4123	2.18e-25	1.45943e-23	Down	2	5822988	5864148	-	nyap2b	neuronal tyrosine-phosphorylated phosphoinositide-3-kinase adaptor 2b [Source:ZFIN%3BAcc:ZDB-GENE-070705-169]	-	-	-	-	-
ENSDARG00000011989	2381	1823	44.88	1856	43.66	1422	35.35	206	6.09	193	5.16	319	8.46	882.49	0.17774	-2.49216	0.239404	-10.4098	2.23585e-25	1.48879e-23	Down	5	36332565	36336290	+	crx	cone-rod homeobox [Source:ZFIN%3BAcc:ZDB-GENE-010403-1]	GO:0046671:negative regulation of retinal cell programmed cell death;GO:0006355:regulation of transcription, DNA-templated;GO:0042462:eye photoreceptor cell development;GO:0007601:visual perception;	GO:0005634:nucleus;	GO:0043565:sequence-specific DNA binding;GO:0003700:sequence-specific DNA binding transcription factor activity;	K18490	-
ENSDARG00000099510	2000	1423	41.7	1629	45.62	1328	39.3	1948	68.57	2639	84.06	2543	80.33	1966.78	2.05621	1.03998	0.100168	10.3824	2.98062e-25	1.97412e-23	Ups	24	31233151	31257636	-	cnn3a	calponin 3%2C acidic a [Source:ZFIN%3BAcc:ZDB-GENE-030131-5130]	GO:0031032:actomyosin structure organization;	-	GO:0003779:actin binding;	-	-
ENSDARG00000102160	2022	13	0.38	15	0.42	6	0.18	82	2.85	121	3.81	108	3.37	62.6704	11.5595	3.53101	0.340838	10.3598	3.77814e-25	2.49569e-23	Ups	11	40203473	40240025	-	si:dkeyp-61b2.1	si:dkeyp-61b2.1 [Source:ZFIN%3BAcc:ZDB-GENE-141216-430]	-	-	-	-	-
ENSDARG00000103184	3378	121	2.1	167	2.77	123	2.16	281	5.86	411	7.75	360	6.73	255.555	3.23476	1.69366	0.163514	10.3579	3.85374e-25	2.53887e-23	Ups	7	49527702	49572133	+	PAMR1 (1 of many)	peptidase domain containing associated with muscle regeneration 1 [Source:HGNC Symbol%3BAcc:HGNC:24554]	-	-	-	K16674	;ko04391 Hippo signaling pathway - fly;
ENSDARG00000027345	4818	565	6.87	667	7.75	548	6.73	867	12.67	1338	17.69	1238	16.23	899.612	2.44011	1.28695	0.124262	10.3568	3.89985e-25	2.56245e-23	Ups	5	37339568	37363610	-	mpzl2b	myelin protein zero-like 2b [Source:ZFIN%3BAcc:ZDB-GENE-030131-8774]	-	GO:0016020:membrane;	GO:0042802:identical protein binding;	-	-
ENSDARG00000078118	2524	736	17.09	827	18.35	656	15.38	207	5.77	170	4.29	264	6.61	445.21	0.36571	-1.45123	0.140189	-10.3519	4.10056e-25	2.68722e-23	Down	7	64735848	64745504	-	fam60al	family with sequence similarity 60%2C member A%2C like [Source:ZFIN%3BAcc:ZDB-GENE-031114-2]	-	-	-	-	-
ENSDARG00000059177	1965	518	15.45	605	17.25	524	15.78	815	29.2	1290	41.82	1115	35.85	839.018	2.46647	1.30245	0.125899	10.3452	4.40163e-25	2.86938e-23	Ups	11	6138965	6147903	+	tax1bp3	Tax1 (human T-cell leukemia virus type I) binding protein 3 [Source:ZFIN%3BAcc:ZDB-GENE-040426-2830]	GO:0030111:regulation of Wnt signaling pathway;GO:0060028:convergent extension involved in axis elongation;GO:0008285:negative regulation of cell proliferation;GO:0030178:negative regulation of Wnt signaling pathway;GO:2000009:negative regulation of protein localization to cell surface;	GO:0005737:cytoplasm;GO:0005886:plasma membrane;GO:0005634:nucleus;	GO:0008022:protein C-terminus binding;GO:0008013:beta-catenin binding;	-	-
ENSDARG00000070873	1054	345	19.19	417	22.16	344	19.32	574	38.34	678	40.98	729	43.7	530.456	2.26433	1.17909	0.114045	10.3387	4.70666e-25	3.06019e-23	Ups	11	6264427	6268468	-	ccl25b	chemokine (C-C motif) ligand 25b [Source:ZFIN%3BAcc:ZDB-GENE-110222-2]	GO:0006955:immune response;	GO:0005576:extracellular region;	GO:0008009:chemokine activity;	K13072	;ko04060 Cytokine-cytokine receptor interaction;ko04061 Viral protein interaction with cytokine and cytokine receptor;ko04062 Chemokine signaling pathway;ko04672 Intestinal immune network for IgA production;
ENSDARG00000008127	6062	358	3.46	387	3.58	316	3.09	90	1.05	81	0.85	93	0.97	205.114	0.315347	-1.66499	0.16158	-10.3044	6.73158e-25	4.3314e-23	Down	12	6532730	6871872	-	pcdh15b	protocadherin-related 15b [Source:ZFIN%3BAcc:ZDB-GENE-050214-1]	GO:0007156:homophilic cell adhesion via plasma membrane adhesion molecules;GO:0050908:detection of light stimulus involved in visual perception;GO:0001654:eye development;	GO:0005886:plasma membrane;GO:0016021:integral component of membrane;	GO:0005509:calcium ion binding;	K16500	-
ENSDARG00000092987	4866	661	7.96	663	7.63	649	7.89	212	3.07	232	3.04	249	3.23	419.101	0.444203	-1.17071	0.113842	-10.2836	8.35184e-25	5.36007e-23	Down	5	26983292	27147708	+	zmat4a	zinc finger%2C matrin-type 4a [Source:ZFIN%3BAcc:ZDB-GENE-081104-333]	-	GO:0005634:nucleus;	GO:0003676:nucleic acid binding;GO:0008270:zinc ion binding;	-	-
ENSDARG00000094677	6152	396	3.77	336	3.06	322	3.1	73	0.84	92	0.95	91	0.93	202.59	0.307004	-1.70367	0.165948	-10.2663	9.99845e-25	6.4003e-23	Down	1	22471615	22549307	+	si:dkey-92j12.5	si:dkey-92j12.5 [Source:ZFIN%3BAcc:ZDB-GENE-090313-354]	-	-	-	-	-
ENSDARG00000075054	7436	526	4.15	490	3.69	370	2.95	99	0.94	106	0.91	137	1.16	267.093	0.312069	-1.68006	0.163785	-10.2577	1.09226e-24	6.97391e-23	Down	10	3081322	3142059	-	rasgrf2a	Ras protein-specific guanine nucleotide-releasing factor 2a [Source:ZFIN%3BAcc:ZDB-GENE-111128-1]	-	-	-	K12326	;ko04010 MAPK signaling pathway;ko04014 Ras signaling pathway;
ENSDARG00000013681	2184	1077	28.9	1292	33.14	1137	30.82	1556	50.16	2109	61.52	2013	58.23	1569.2	2.04516	1.03221	0.100728	10.2475	1.2147e-24	7.73578e-23	Ups	22	10531004	10541067	-	si:dkey-42i9.6	si:dkey-42i9.6 [Source:ZFIN%3BAcc:ZDB-GENE-030131-6596]	-	-	-	K10135	;ko04115 p53 signaling pathway;
ENSDARG00000037859	1112	3	0.16	0	0	3	0.16	102	6.46	139	7.96	179	10.17	78.584	88.08	6.46074	0.630622	10.245	1.24584e-24	7.91377e-23	Ups	16	12717874	12724880	+	il11a	interleukin 11a [Source:ZFIN%3BAcc:ZDB-GENE-051019-1]	-	-	-	K05417	;ko04060 Cytokine-cytokine receptor interaction;ko04630 JAK-STAT signaling pathway;ko04640 Hematopoietic cell lineage;ko05323 Rheumatoid arthritis;
ENSDARG00000013134	5174	164	1.86	201	2.18	194	2.22	28	0.38	19	0.23	28	0.34	96.2165	0.169981	-2.55655	0.249641	-10.2409	1.29988e-24	8.23603e-23	Down	17	39922768	39939488	-	zmp:0000000545	zmp:0000000545 [Source:ZFIN%3BAcc:ZDB-GENE-130530-548]	-	-	-	K17343	-
ENSDARG00000070961	6038	566	5.49	536	4.97	589	5.77	797	9.29	940	9.92	949	9.93	748.17	2.00651	1.00469	0.0981898	10.2321	1.42415e-24	9.00042e-23	Ups	6	31197144	31246782	-	lepr	leptin receptor [Source:ZFIN%3BAcc:ZDB-GENE-080104-1]	GO:0043010:camera-type eye development;GO:0007399:nervous system development;GO:0048839:inner ear development;	-	-	K05062	;ko04060 Cytokine-cytokine receptor interaction;ko04080 Neuroactive ligand-receptor interaction;ko04152 AMPK signaling pathway;ko04630 JAK-STAT signaling pathway;ko04920 Adipocytokine signaling pathway;ko04932 Non-alcoholic fatty liver disease;
ENSDARG00000068629	1407	628	26.16	562	22.37	505	21.24	832	41.63	999	45.23	957	42.97	767.598	2.07998	1.05657	0.103332	10.225	1.53181e-24	9.65625e-23	Ups	18	31020336	31036094	+	cd151l	CD151 antigen%2C like [Source:ZFIN%3BAcc:ZDB-GENE-040426-1868]	-	GO:0016021:integral component of membrane;	-	K06537	-
ENSDARG00000056374	2169	7	0.19	17	0.44	20	0.55	97	3.15	112	3.29	112	3.26	66.1682	9.2221	3.2051	0.313932	10.2095	1.79739e-24	1.12448e-22	Ups	12	18323730	18332548	+	noxo1b	NADPH oxidase organizer 1b [Source:ZFIN%3BAcc:ZDB-GENE-101203-1]	GO:0007154:cell communication;	GO:0005737:cytoplasm;	GO:0035091:phosphatidylinositol binding;GO:0016175:superoxide-generating NADPH oxidase activity;	K17934	-
ENSDARG00000058117	1582	3279	121.49	3330	117.91	3145	117.67	1250	55.62	1008	40.59	1427	56.99	2120.86	0.478394	-1.06373	0.104217	-10.2068	1.8478e-24	1.15311e-22	Down	17	12143918	12231242	-	snap25b	synaptosomal-associated protein%2C 25b [Source:ZFIN%3BAcc:ZDB-GENE-980526-392]	-	GO:0031201:SNARE complex;GO:0043005:neuron projection;GO:0030054:cell junction;GO:0045202:synapse;GO:0031083:BLOC-1 complex;	-	K18211	;ko04721 Synaptic vesicle cycle;ko04911 Insulin secretion;
ENSDARG00000054797	1401	211	8.83	255	10.2	184	7.77	31	1.56	27	1.23	42	1.89	114.016	0.194826	-2.35974	0.231335	-10.2005	1.97168e-24	1.22733e-22	Down	19	42848790	42855162	-	-	-	GO:0008152:metabolic process;	-	GO:0016491:oxidoreductase activity;GO:0000166:nucleotide binding;	-	-
ENSDARG00000035652	3460	2116	35.85	2238	36.23	2203	37.69	2833	57.64	4166	76.71	4276	78.08	3053.21	2.16575	1.11487	0.109369	10.1936	2.11716e-24	1.31004e-22	Ups	5	3999159	4041366	+	sat1a.2	spermidine/spermine N1-acetyltransferase 1a%2C duplicate 2 [Source:ZFIN%3BAcc:ZDB-GENE-040704-4]	-	-	-	K00657	;ko00330 Arginine and proline metabolism;ko01100 Metabolic pathways;ko04216 Ferroptosis;
ENSDARG00000012126	1961	197	5.89	169	4.83	164	4.95	17	0.61	30	0.97	17	0.55	89.8601	0.152713	-2.7111	0.266175	-10.1854	2.30361e-24	1.41972e-22	Down	21	12969717	12988254	-	zgc:109965	zgc:109965 [Source:ZFIN%3BAcc:ZDB-GENE-050913-21]	GO:0006508:proteolysis;GO:0009966:regulation of signal transduction;	GO:0016020:membrane;	GO:0008233:peptidase activity;	-	-
ENSDARG00000099385	4317	744	10.1	778	10.1	650	8.91	995	16.23	1208	17.83	1336	19.55	976.058	2.05812	1.04133	0.102265	10.1827	2.36974e-24	1.45422e-22	Ups	7	39139162	39169054	+	CT030188.1	-	-	-	-	-	-
ENSDARG00000053544	3476	936	15.78	966	15.57	923	15.72	366	7.41	312	5.72	371	6.74	611.117	0.47052	-1.08767	0.106817	-10.1826	2.3713e-24	1.45422e-22	Down	17	43439827	43475779	-	hspa4l	heat shock protein 4 like [Source:ZFIN%3BAcc:ZDB-GENE-030131-2412]	-	-	-	K09485	;ko04141 Protein processing in endoplasmic reticulum;
ENSDARG00000091111	1553	368	13.89	399	14.39	420	16.01	603	27.33	800	32.82	956	38.89	611.58	2.50282	1.32355	0.130076	10.1752	2.55764e-24	1.56464e-22	Ups	7	22517561	22519473	-	-	-	-	-	-	-	-
ENSDARG00000010312	3590	343	5.6	521	8.13	545	8.99	1782	34.94	1597	28.34	2169	38.17	1239.37	4.97836	2.31567	0.227693	10.1701	2.6956e-24	1.64498e-22	Ups	22	38220813	38246841	+	cp	ceruloplasmin [Source:ZFIN%3BAcc:ZDB-GENE-010522-1]	GO:0055114:oxidation-reduction process;	-	GO:0016491:oxidoreductase activity;GO:0005507:copper ion binding;	K13624	;ko00860 Porphyrin and chlorophyll metabolism;ko04216 Ferroptosis;
ENSDARG00000012395	3141	79	1.47	104	1.85	110	2.07	797	17.86	2168	43.97	1941	39.04	946.558	20.9555	4.38926	0.431662	10.1683	2.74744e-24	1.67251e-22	Ups	10	38649905	38676160	+	mmp13a	matrix metallopeptidase 13a [Source:ZFIN%3BAcc:ZDB-GENE-031202-2]	GO:0009790:embryo development;GO:0048246:macrophage chemotaxis;GO:0006508:proteolysis;	GO:0031012:extracellular matrix;	GO:0004222:metalloendopeptidase activity;GO:0005509:calcium ion binding;GO:0008270:zinc ion binding;	K07994	;ko04657 IL-17 signaling pathway;ko04926 Relaxin signaling pathway;ko04928 Parathyroid hormone synthesis, secretion and action;
ENSDARG00000075222	3424	818	14	877	14.35	834	14.42	242	4.98	309	5.75	343	6.33	537.746	0.446289	-1.16395	0.114472	-10.168	2.75501e-24	1.67301e-22	Down	24	24924435	24927858	+	amer2	APC membrane recruitment protein 2 [Source:ZFIN%3BAcc:ZDB-GENE-070719-5]	GO:0090090:negative regulation of canonical Wnt signaling pathway;GO:0007398:ectoderm development;	GO:0005886:plasma membrane;	GO:0005546:phosphatidylinositol-4,5-bisphosphate binding;	-	-
ENSDARG00000073905	3350	396	6.93	430	7.19	357	6.31	606	12.73	718	13.65	676	12.75	545.843	2.13953	1.09729	0.107928	10.1669	2.78655e-24	1.68804e-22	Ups	25	222265	238764	+	-	-	-	-	-	-	-
ENSDARG00000103747	3907	2982	44.74	2785	39.93	2568	38.91	3698	66.63	5320	86.75	4621	74.73	3757.43	2.06558	1.04655	0.103196	10.1413	3.62197e-24	2.18878e-22	Ups	25	18467076	18481186	+	cav1	caveolin 1 [Source:ZFIN%3BAcc:ZDB-GENE-030131-2415]	GO:0009953:dorsal/ventral pattern formation;GO:0007507:heart development;GO:0060036:notochord cell vacuolation;GO:0030299:intestinal cholesterol absorption;GO:0048884:neuromast development;GO:0001756:somitogenesis;	GO:0000139:Golgi membrane;GO:0005901:caveola;	GO:0008013:beta-catenin binding;	K06278	;ko04144 Endocytosis;ko04510 Focal adhesion;ko05020 Prion disease;ko05100 Bacterial invasion of epithelial cells;ko05205 Proteoglycans in cancer;ko05416 Viral myocarditis;ko05418 Fluid shear stress and atherosclerosis;
ENSDARG00000023868	12207	765	3.67	823	3.78	797	3.86	264	1.52	247	1.29	325	1.68	506.273	0.443315	-1.1736	0.115749	-10.1391	3.70318e-24	2.22702e-22	Down	7	14838906	15008833	-	-	-	-	-	-	K16529	;ko04928 Parathyroid hormone synthesis, secretion and action;ko05163 Human cytomegalovirus infection;
ENSDARG00000014465	2342	267	6.68	209	5	226	5.71	435	13.08	482	13.11	455	12.27	358.78	2.47249	1.30597	0.128899	10.1317	3.99796e-24	2.39849e-22	Ups	6	39258634	39278379	-	arhgef25b	Rho guanine nucleotide exchange factor (GEF) 25b [Source:ZFIN%3BAcc:ZDB-GENE-080225-17]	-	-	-	K15048	-
ENSDARG00000099633	3226	284	5.16	368	6.39	315	5.78	73	1.59	56	1.11	83	1.63	181.605	0.277756	-1.84811	0.18263	-10.1194	4.53018e-24	2.70472e-22	Down	10	45078110	45092189	+	sec14l7	SEC14-like lipid binding 7 [Source:ZFIN%3BAcc:ZDB-GENE-141216-145]	-	-	-	-	-
ENSDARG00000029689	5862	4364	43.63	5199	49.68	3977	40.16	1646	19.77	1501	16.31	1972	21.25	2941.08	0.47889	-1.06223	0.105111	-10.1058	5.20555e-24	3.10048e-22	Down	11	36722153	36768292	+	tkta	transketolase a [Source:ZFIN%3BAcc:ZDB-GENE-130530-578]	-	-	-	K00615	;ko00030 Pentose phosphate pathway;ko00710 Carbon fixation in photosynthetic organisms;ko01051 Biosynthesis of ansamycins;ko01100 Metabolic pathways;ko01110 Biosynthesis of secondary metabolites;ko01120 Microbial metabolism in diverse environments;ko01200 Carbon metabolism;ko01230 Biosynthesis of amino acids;
ENSDARG00000087349	3696	235	3.73	215	3.26	232	3.72	37	0.7	50	0.86	39	0.67	123.819	0.2336	-2.09789	0.207611	-10.1049	5.2536e-24	3.12162e-22	Down	11	7252021	7264926	+	reep6	receptor accessory protein 6 [Source:ZFIN%3BAcc:ZDB-GENE-040912-98]	-	-	-	K17279	-
ENSDARG00000087921	9419	326	2.03	365	2.17	361	2.27	523	3.91	756	5.11	758	5.08	532.281	2.44108	1.28752	0.127455	10.1018	5.42427e-24	3.21533e-22	Ups	12	5205535	5365326	+	plce1	phospholipase C%2C epsilon 1 [Source:ZFIN%3BAcc:ZDB-GENE-061212-4]	GO:0006629:lipid metabolic process;GO:0032836:glomerular basement membrane development;GO:0007264:small GTPase mediated signal transduction;	GO:0005622:intracellular;	GO:0005085:guanyl-nucleotide exchange factor activity;GO:0004871:signal transducer activity;GO:0004435:phosphatidylinositol phospholipase C activity;GO:0005509:calcium ion binding;	K05860	;ko00562 Inositol phosphate metabolism;ko01100 Metabolic pathways;ko04014 Ras signaling pathway;ko04015 Rap1 signaling pathway;ko04020 Calcium signaling pathway;ko04024 cAMP signaling pathway;ko04070 Phosphatidylinositol signaling system;ko04919 Thyroid hormone signaling pathway;ko04933 AGE-RAGE signaling pathway in diabetic complications;ko05131 Shigellosis;ko05205 Proteoglycans in cancer;
ENSDARG00000057169	9514	538	3.31	547	3.22	549	3.42	147	1.09	112	0.75	189	1.26	323.725	0.346717	-1.52817	0.151421	-10.0922	5.97935e-24	3.53593e-22	Down	24	28481879	28567829	+	abca4a	ATP-binding cassette%2C sub-family A (ABC1)%2C member 4a [Source:ZFIN%3BAcc:ZDB-GENE-050517-3]	-	-	GO:0016887:ATPase activity;GO:0005524:ATP binding;	K05644	;ko02010 ABC transporters;
ENSDARG00000004497	2013	261	7.6	342	9.52	298	8.76	485	16.96	612	19.37	603	18.93	448.167	2.38473	1.25383	0.12438	10.0806	6.72837e-24	3.96001e-22	Ups	4	14958605	14971812	+	tspan33a	tetraspanin 33a [Source:ZFIN%3BAcc:ZDB-GENE-040718-361]	-	GO:0016021:integral component of membrane;	-	K17346	-
ENSDARG00000055158	6355	2038	18.8	1864	16.43	1641	15.28	584	6.47	466	4.67	744	7.4	1148.63	0.409459	-1.28821	0.127991	-10.0648	7.90243e-24	4.61818e-22	Down	17	32866462	32913277	-	prox1a	prospero homeobox 1a [Source:ZFIN%3BAcc:ZDB-GENE-980526-397]	GO:0030239:myofibril assembly;GO:0043433:negative regulation of sequence-specific DNA binding transcription factor activity;GO:0048886:neuromast hair cell differentiation;GO:0048885:neuromast deposition;GO:0001946:lymphangiogenesis;GO:0021884:forebrain neuron development;	GO:0005634:nucleus;	GO:0003677:DNA binding;	-	-
ENSDARG00000021896	4354	310	4.17	373	4.8	325	4.42	531	8.59	595	8.71	612	8.88	471.388	2.18154	1.12535	0.111864	10.0599	8.30749e-24	4.8435e-22	Ups	17	27172930	27217406	-	asap3	ArfGAP with SH3 domain%2C ankyrin repeat and PH domain 3 [Source:ZFIN%3BAcc:ZDB-GENE-050913-39]	-	-	GO:0008270:zinc ion binding;GO:0005543:phospholipid binding;	K12488	;ko04144 Endocytosis;ko04666 Fc gamma R-mediated phagocytosis;
ENSDARG00000052960	1624	127	4.58	198	6.83	137	4.99	345	14.96	352	13.81	383	14.9	268.818	2.96276	1.56694	0.155855	10.0538	8.83904e-24	5.14134e-22	Ups	8	48624271	48628895	+	nppa	natriuretic peptide A [Source:ZFIN%3BAcc:ZDB-GENE-030131-95]	GO:0050880:regulation of blood vessel size;	GO:0005576:extracellular region;	GO:0005179:hormone activity;	K12334	;ko04022 cGMP-PKG signaling pathway;ko04024 cAMP signaling pathway;ko04066 HIF-1 signaling pathway;ko04270 Vascular smooth muscle contraction;ko04714 Thermogenesis;ko04921 Oxytocin signaling pathway;ko04923 Regulation of lipolysis in adipocytes;ko04924 Renin secretion;ko04925 Aldosterone synthesis and secretion;ko05143 African trypanosomiasis;
ENSDARG00000019001	2424	90	2.18	53	1.22	54	1.32	233	6.77	241	6.33	193	5.03	153.529	4.294	2.10232	0.209246	10.0471	9.4585e-24	5.4888e-22	Ups	20	4699487	4723736	-	ak7a	adenylate kinase 7a [Source:ZFIN%3BAcc:ZDB-GENE-040724-122]	GO:0006139:nucleobase-containing compound metabolic process;	-	GO:0004017:adenylate kinase activity;GO:0005524:ATP binding;GO:0004127:cytidylate kinase activity;	-	-
ENSDARG00000010791	3986	621	9.13	671	9.43	480	7.13	176	3.11	176	2.81	174	2.76	358.241	0.37653	-1.40916	0.140277	-10.0456	9.60405e-24	5.56028e-22	Down	1	53353714	53366437	+	dla	deltaA [Source:ZFIN%3BAcc:ZDB-GENE-980526-29]	GO:0060034:notochord cell differentiation;GO:0060113:inner ear receptor cell differentiation;GO:0009880:embryonic pattern specification;GO:0030901:midbrain development;GO:0033504:floor plate development;GO:0007219:Notch signaling pathway;GO:0055016:hypochord development;GO:0014032:neural crest cell development;GO:0021536:diencephalon development;	GO:0016021:integral component of membrane;GO:0005938:cell cortex;GO:0005886:plasma membrane;	GO:0005509:calcium ion binding;GO:0005515:protein binding;	K06051	;ko01522 Endocrine resistance;ko04330 Notch signaling pathway;ko04658 Th1 and Th2 cell differentiation;ko05200 Pathways in cancer;ko05224 Breast cancer;
ENSDARG00000077202	2308	326	8.28	317	7.69	290	7.44	509	15.53	613	16.92	532	14.56	445.022	2.24358	1.16581	0.116367	10.0184	1.26553e-23	7.30978e-22	Ups	10	9112744	9123921	-	mocs2	molybdenum cofactor synthesis 2 [Source:ZFIN%3BAcc:ZDB-GENE-110411-53]	-	-	-	K03635	;ko00790 Folate biosynthesis;ko01100 Metabolic pathways;ko01240 Biosynthesis of cofactors;ko04122 Sulfur relay system;
ENSDARG00000092788	956	177	10.85	153	8.96	167	10.34	17	1.25	15	1	28	1.85	84.2795	0.152453	-2.71356	0.271916	-9.9794	1.87604e-23	1.07115e-21	Down	22	19239414	19266283	+	si:dkey-21e2.15	si:dkey-21e2.15 [Source:ZFIN%3BAcc:ZDB-GENE-050208-780]	GO:0006508:proteolysis;	-	GO:0004252:serine-type endopeptidase activity;	-	-
ENSDARG00000099424	1275	356	16.37	379	16.65	296	13.74	540	29.82	712	35.58	868	43.01	544.047	2.59278	1.3745	0.137801	9.97454	1.97007e-23	1.12226e-21	Ups	25	13620337	13631711	-	lcat	lecithin-cholesterol acyltransferase [Source:ZFIN%3BAcc:ZDB-GENE-010716-3]	-	-	-	K00650	;ko00564 Glycerophospholipid metabolism;ko04979 Cholesterol metabolism;
ENSDARG00000029761	2514	929	21.66	802	17.87	758	17.85	241	6.75	256	6.49	332	8.34	519.991	0.420682	-1.2492	0.125405	-9.96132	2.25047e-23	1.27906e-21	Down	19	20477569	20522163	-	mpp6b	membrane protein%2C palmitoylated 6b (MAGUK p55 subfamily member 6) [Source:ZFIN%3BAcc:ZDB-GENE-040426-775]	-	-	-	-	-
ENSDARG00000102310	6688	325	2.85	228	1.91	271	2.4	58	0.61	43	0.41	55	0.52	150.493	0.239709	-2.06064	0.207082	-9.95086	2.50013e-23	1.41127e-21	Down	11	12069170	12108557	+	si:ch211-156l18.8	si:ch211-156l18.8 [Source:ZFIN%3BAcc:ZDB-GENE-141215-43]	-	-	-	K08469	-
ENSDARG00000038025	2064	361	10.25	320	8.68	342	9.81	1484	50.62	3187	98.37	3242	99.24	1609.68	9.69123	3.27668	0.329318	9.9499	2.52444e-23	1.42176e-21	Ups	3	24855597	24864069	+	cbx7a	chromobox homolog 7a [Source:ZFIN%3BAcc:ZDB-GENE-050417-400]	-	GO:0005634:nucleus;	-	K11454	-
ENSDARG00000036848	5718	3209	32.89	3311	32.44	3164	32.75	4178	51.44	6515	72.59	6610	73.04	4627.49	2.24913	1.16936	0.117563	9.94674	2.60574e-23	1.46092e-21	Ups	15	28435896	28476504	+	slc43a2a	solute carrier family 43 (amino acid system L transporter)%2C member 2a [Source:ZFIN%3BAcc:ZDB-GENE-040426-964]	GO:0015807:L-amino acid transport;GO:0055085:transmembrane transport;	GO:0016021:integral component of membrane;	GO:0015179:L-amino acid transmembrane transporter activity;	K08229	-
ENSDARG00000097208	2419	149	3.61	189	4.38	198	4.84	366	10.65	352	9.27	427	11.15	291.919	2.70181	1.43393	0.144187	9.94487	2.65516e-23	1.48527e-21	Ups	25	29790696	29856669	+	-	-	GO:0055114:oxidation-reduction process;	-	GO:0016706:oxidoreductase activity, acting on paired donors, with incorporation or reduction of molecular oxygen, 2-oxoglutarate as one donor, and incorporation of one atom each of oxygen into both donors;	K10860	-
ENSDARG00000054378	1697	834	28.81	822	27.13	668	23.3	277	11.49	209	7.85	244	9.08	477.958	0.39899	-1.32558	0.133418	-9.93549	2.91751e-23	1.62471e-21	Down	9	42238770	42324299	+	pcbp3	poly(rC) binding protein 3 [Source:ZFIN%3BAcc:ZDB-GENE-050522-157]	-	-	GO:0003723:RNA binding;	K13162	;ko04216 Ferroptosis;
ENSDARG00000019815	9001	3120	20.32	3347	20.83	2781	18.29	4023	31.46	5890	41.69	5332	37.43	4186.99	2.08087	1.05719	0.106496	9.92698	3.17727e-23	1.76541e-21	Ups	9	15391097	15453436	-	fn1a	fibronectin 1a [Source:ZFIN%3BAcc:ZDB-GENE-000426-1]	GO:0016337:single organismal cell-cell adhesion;GO:0060956:endocardial cell differentiation;GO:0045198:establishment of epithelial cell apical/basal polarity;GO:0001757:somite specification;GO:0035050:embryonic heart tube development;GO:0003007:heart morphogenesis;	GO:0005576:extracellular region;	GO:0005178:integrin binding;	K05717	;ko04151 PI3K-Akt signaling pathway;ko04510 Focal adhesion;ko04512 ECM-receptor interaction;ko04810 Regulation of actin cytoskeleton;ko04933 AGE-RAGE signaling pathway in diabetic complications;ko05100 Bacterial invasion of epithelial cells;ko05135 Yersinia infection;ko05146 Amoebiasis;ko05165 Human papillomavirus infection;ko05200 Pathways in cancer;ko05205 Proteoglycans in cancer;ko05222 Small …
ENSDARG00000054683	2502	638	14.95	574	12.85	563	13.32	205	5.77	167	4.25	197	4.97	367.324	0.406289	-1.29942	0.130989	-9.9201	3.40401e-23	1.88698e-21	Down	5	38903983	38908805	+	prdm8b	PR domain containing 8b [Source:ZFIN%3BAcc:ZDB-GENE-060526-174]	-	GO:0005622:intracellular;	GO:0008270:zinc ion binding;GO:0003676:nucleic acid binding;	-	-
ENSDARG00000078416	4980	825	9.71	835	9.39	924	10.98	332	4.69	282	3.61	278	3.53	547.1	0.437794	-1.19167	0.12013	-9.91989	3.41126e-23	1.88698e-21	Down	6	1149464	1195487	-	zeb2b	zinc finger E-box binding homeobox 2b [Source:ZFIN%3BAcc:ZDB-GENE-080717-1]	GO:0035622:intrahepatic bile duct development;GO:0014029:neural crest formation;GO:0060030:dorsal convergence;GO:0009953:dorsal/ventral pattern formation;GO:0006355:regulation of transcription, DNA-templated;GO:0001756:somitogenesis;GO:0060028:convergent extension involved in axis elongation;	GO:0005634:nucleus;	GO:0008270:zinc ion binding;GO:0043565:sequence-specific DNA binding;GO:0003700:sequence-specific DNA binding transcription factor activity;	K09299	;ko05202 Transcriptional misregulation in cancer;ko05206 MicroRNAs in cancer;ko05215 Prostate cancer;
ENSDARG00000010940	2426	130	3.14	110	2.54	111	2.71	225	6.53	322	8.46	362	9.43	219.935	3.26205	1.70578	0.172331	9.89828	4.23497e-23	2.32708e-21	Ups	7	19560805	19573975	+	BX957278.1	-	-	-	-	-	-
ENSDARG00000100223	4509	938	12.19	1028	12.77	834	10.95	1340	20.92	1724	24.36	1415	19.83	1244.65	2.02507	1.01797	0.1029	9.8928	4.47343e-23	2.45268e-21	Ups	1	65691	72103	-	si:zfos-1011f11.1	si:zfos-1011f11.1 [Source:ZFIN%3BAcc:ZDB-GENE-080229-4]	-	-	-	K06790	-
ENSDARG00000037587	4250	748	10.32	734	9.67	641	8.93	253	4.19	200	3	250	3.72	443.283	0.41993	-1.25178	0.126545	-9.89195	4.51144e-23	2.46808e-21	Down	11	19462148	19531992	-	SYNPR	synaptoporin [Source:HGNC Symbol%3BAcc:HGNC:16507]	-	-	-	-	-
ENSDARG00000035422	1855	35	1.11	26	0.79	35	1.12	101	3.83	175	6.01	168	5.72	96.2761	5.81783	2.54048	0.256985	9.8857	4.80198e-23	2.62125e-21	Ups	5	32314168	32319996	+	cyr61l1	cysteine-rich%2C angiogenic inducer 61 like 1 [Source:ZFIN%3BAcc:ZDB-GENE-050417-136]	GO:0001558:regulation of cell growth;	GO:0005576:extracellular region;	GO:0005520:insulin-like growth factor binding;	-	-
ENSDARG00000099149	1577	350	13.01	291	10.34	243	9.12	47	2.1	24	0.97	66	2.64	155.422	0.196118	-2.35021	0.237773	-9.88423	4.87294e-23	2.65415e-21	Down	3	44697810	44724460	+	hs3st3b1a	heparan sulfate (glucosamine) 3-O-sulfotransferase 3B1a [Source:ZFIN%3BAcc:ZDB-GENE-070202-4]	-	-	GO:0008146:sulfotransferase activity;	K07809	;ko00534 Glycosaminoglycan biosynthesis - heparan sulfate / heparin;
ENSDARG00000045262	2886	1424	28.92	1506	29.23	1332	27.32	2419	59.01	2432	53.69	1950	42.69	1896.95	2.02702	1.01936	0.103236	9.87405	5.39435e-23	2.93172e-21	Ups	5	62601211	62609558	-	gsnb	gelsolin b [Source:ZFIN%3BAcc:ZDB-GENE-030131-8567]	-	-	GO:0003779:actin binding;	K05768	;ko04666 Fc gamma R-mediated phagocytosis;ko04810 Regulation of actin cytoskeleton;ko05203 Viral carcinogenesis;
ENSDARG00000063519	2507	421	9.84	443	9.9	342	8.07	48	1.35	78	1.98	117	2.95	221.94	0.253652	-1.97908	0.200466	-9.87238	5.48459e-23	2.97425e-21	Down	10	36787281	36794884	-	PLEKHB1	pleckstrin homology domain containing B1 [Source:HGNC Symbol%3BAcc:HGNC:19079]	-	-	-	-	-
ENSDARG00000008969	2263	2919	75.6	2869	71.02	2599	67.98	6762	210.36	10688	300.89	12549	350.35	6777.24	4.49562	2.16852	0.220003	9.85677	6.40796e-23	3.46742e-21	Ups	1	9367652	9375385	+	fgb	fibrinogen beta chain [Source:ZFIN%3BAcc:ZDB-GENE-030131-9261]	GO:0007165:signal transduction;GO:0051258:protein polymerization;GO:0030168:platelet activation;	GO:0005577:fibrinogen complex;	GO:0030674:protein binding, bridging;GO:0005102:receptor binding;	K03904	;ko04610 Complement and coagulation cascades;ko04611 Platelet activation;ko04613 Neutrophil extracellular trap formation;ko05171 Coronavirus disease - COVID-19;
ENSDARG00000013430	1744	15460	519.58	12808	411.38	10464	355.15	25781	1040.68	24180	883.31	21022	761.56	18955.9	2.32969	1.22014	0.123839	9.85265	6.67592e-23	3.60456e-21	Ups	21	94461	99822	-	bhmt	betaine-homocysteine methyltransferase [Source:ZFIN%3BAcc:ZDB-GENE-030131-947]	-	-	-	K00544	;ko00260 Glycine, serine and threonine metabolism;ko00270 Cysteine and methionine metabolism;ko01100 Metabolic pathways;ko01110 Biosynthesis of secondary metabolites;
ENSDARG00000001975	2592	598	13.52	676	14.61	663	15.14	869	23.6	1081	26.57	1181	28.79	865.915	2.03997	1.02855	0.104421	9.85003	6.85237e-23	3.69181e-21	Ups	7	34840575	34854897	-	hsd11b2	hydroxysteroid (11-beta) dehydrogenase 2 [Source:ZFIN%3BAcc:ZDB-GENE-030131-6030]	GO:0008152:metabolic process;	-	GO:0000166:nucleotide binding;GO:0003845:11-beta-hydroxysteroid dehydrogenase [NAD(P)] activity;	K00071	;ko00140 Steroid hormone biosynthesis;ko01100 Metabolic pathways;ko04960 Aldosterone-regulated sodium reabsorption;
ENSDARG00000010385	1859	264	8.32	286	8.62	269	8.57	45	1.7	43	1.47	77	2.62	151	0.254347	-1.97513	0.200568	-9.8477	7.01293e-23	3.77013e-21	Down	21	39467379	39501679	-	sept4a	septin 4a [Source:ZFIN%3BAcc:ZDB-GENE-051120-87]	GO:0007049:cell cycle;	GO:0031105:septin complex;	GO:0005525:GTP binding;	K16943	;ko04210 Apoptosis;ko04215 Apoptosis - multiple species;
ENSDARG00000031588	16334	792	2.84	805	2.76	570	2.07	2982	12.85	6447	25.15	5079	19.65	2999.5	8.42614	3.07487	0.313103	9.82065	9.1749e-23	4.92175e-21	Ups	12	38755162	38800368	+	si:dkey-239b22.1	si:dkey-239b22.1 [Source:ZFIN%3BAcc:ZDB-GENE-131119-12]	-	-	-	K18273	-
ENSDARG00000014246	8663	272	1.84	341	2.2	362	2.47	521	4.23	723	5.32	656	4.78	496.187	2.45941	1.29831	0.132326	9.8115	1.00469e-22	5.3779e-21	Ups	13	33378333	33447067	+	jag2a	jagged 2a [Source:ZFIN%3BAcc:ZDB-GENE-130530-549]	-	-	-	K06052	;ko01522 Endocrine resistance;ko04330 Notch signaling pathway;ko04371 Apelin signaling pathway;ko04658 Th1 and Th2 cell differentiation;ko04668 TNF signaling pathway;ko05165 Human papillomavirus infection;ko05200 Pathways in cancer;ko05224 Breast cancer;
ENSDARG00000061941	4149	238	3.36	231	3.12	237	3.38	394	6.69	456	7	432	6.58	342.402	2.29659	1.19949	0.122279	9.80945	1.02521e-22	5.47594e-21	Ups	5	19291229	19342661	-	trpv4	transient receptor potential cation channel%2C subfamily V%2C member 4 [Source:ZFIN%3BAcc:ZDB-GENE-030912-7]	GO:0006811:ion transport;GO:0055085:transmembrane transport;	GO:0016021:integral component of membrane;	GO:0005216:ion channel activity;	K04973	;ko04218 Cellular senescence;ko04750 Inflammatory mediator regulation of TRP channels;ko05418 Fluid shear stress and atherosclerosis;
ENSDARG00000100697	1523	1350	51.95	1507	55.43	1377	53.52	1856	85.79	2983	124.78	3172	131.59	2104.25	2.38054	1.25129	0.127615	9.80522	1.06915e-22	5.68618e-21	Ups	16	51328512	51349886	+	FQ323156.1	-	-	-	-	-	-
ENSDARG00000079985	3685	870	13.84	893	13.57	859	13.8	352	6.72	290	5.01	328	5.62	566.755	0.469131	-1.09194	0.111399	-9.80203	1.10349e-22	5.85627e-21	Down	4	17583519	17640468	-	nrip2	nuclear receptor interacting protein 2 [Source:ZFIN%3BAcc:ZDB-GENE-030131-9425]	GO:0006508:proteolysis;	-	GO:0004190:aspartic-type endopeptidase activity;	K13215	-
ENSDARG00000074776	1614	181	6.57	222	7.7	171	6.27	323	14.09	522	20.6	577	22.59	347.195	3.1196	1.64136	0.16747	9.80091	1.11579e-22	5.90891e-21	Ups	1	24463247	24493446	-	tmem154	transmembrane protein 154 [Source:ZFIN%3BAcc:ZDB-GENE-030131-2401]	-	-	-	-	-
ENSDARG00000039381	1069	178	9.76	141	7.39	146	8.08	320	21.07	347	20.68	321	18.97	252.484	2.6896	1.42739	0.145659	9.79955	1.13089e-22	5.97617e-21	Ups	18	26871513	26872581	-	ch25hl1.1	cholesterol 25-hydroxylase like 1%2C tandem duplicate 1 [Source:ZFIN%3BAcc:ZDB-GENE-030131-8617]	GO:0006633:fatty acid biosynthetic process;GO:0016126:sterol biosynthetic process;GO:0055114:oxidation-reduction process;	GO:0005789:endoplasmic reticulum membrane;GO:0016021:integral component of membrane;	GO:0004497:monooxygenase activity;GO:0005506:iron ion binding;	K10223	;ko00120 Primary bile acid biosynthesis;
ENSDARG00000036541	3770	610	9.48	668	9.93	559	8.78	840	15.69	1123	18.98	1021	17.11	824.19	2.05317	1.03785	0.106029	9.78839	1.26287e-22	6.65945e-21	Ups	3	54641715	54738425	-	rhbdf1a	rhomboid 5 homolog 1a (Drosophila) [Source:ZFIN%3BAcc:ZDB-GENE-040704-75]	GO:0016477:cell migration;GO:0061136:regulation of proteasomal protein catabolic process;GO:0050709:negative regulation of protein secretion;GO:0008283:cell proliferation;GO:0042058:regulation of epidermal growth factor receptor signaling pathway;	GO:0016021:integral component of membrane;GO:0000139:Golgi membrane;GO:0005789:endoplasmic reticulum membrane;	GO:0019838:growth factor binding;GO:0004252:serine-type endopeptidase activity;	-	-
ENSDARG00000001910	4487	2067	27	1979	24.71	1769	23.34	628	9.85	744	10.56	902	12.7	1276.77	0.493582	-1.01864	0.104134	-9.782	1.3452e-22	7.06359e-21	Down	7	29267478	29354359	-	rorab	RAR-related orphan receptor A%2C paralog b [Source:ZFIN%3BAcc:ZDB-GENE-040426-855]	GO:0043401:steroid hormone mediated signaling pathway;GO:0006355:regulation of transcription, DNA-templated;	GO:0005634:nucleus;	GO:0008270:zinc ion binding;GO:0043565:sequence-specific DNA binding;GO:0003707:steroid hormone receptor activity;GO:0004879:ligand-activated sequence-specific DNA binding RNA polymerase II transcription factor activity;	K08532	;ko04659 Th17 cell differentiation;ko04710 Circadian rhythm;ko05017 Spinocerebellar ataxia;ko05321 Inflammatory bowel disease;
ENSDARG00000031751	5171	286	3.24	298	3.23	324	3.71	464	6.32	588	7.24	564	6.89	433.858	2.2476	1.16838	0.119541	9.77392	1.45708e-22	7.63492e-21	Ups	19	26839367	27044894	+	npr1a	natriuretic peptide receptor 1a [Source:ZFIN%3BAcc:ZDB-GENE-060503-539]	GO:0006468:protein phosphorylation;GO:0035556:intracellular signal transduction;GO:0006182:cGMP biosynthetic process;	GO:0016021:integral component of membrane;	GO:0004383:guanylate cyclase activity;GO:0004672:protein kinase activity;GO:0005524:ATP binding;	K12323	;ko00230 Purine metabolism;ko01100 Metabolic pathways;ko04022 cGMP-PKG signaling pathway;ko04024 cAMP signaling pathway;ko04270 Vascular smooth muscle contraction;ko04714 Thermogenesis;ko04921 Oxytocin signaling pathway;ko04923 Regulation of lipolysis in adipocytes;ko04924 Renin secretion;ko04925 Aldosterone synthesis and secretion;
ENSDARG00000107590	1684	6	0.21	4	0.13	0	0	95	3.97	67	2.53	130	4.88	55.7386	36.9426	5.20721	0.532791	9.77345	1.46376e-22	7.65375e-21	Ups	21	8424950	8427273	+	CU855942.1	-	-	-	-	-	-
ENSDARG00000025254	872	1375	92.42	1549	99.51	1311	88.99	3637	293.62	6839	499.67	6316	457.62	3726.45	4.98722	2.31823	0.237226	9.77227	1.48092e-22	7.71497e-21	Ups	16	23482753	23484452	+	s100a10b	S100 calcium binding protein A10b [Source:ZFIN%3BAcc:ZDB-GENE-040426-1937]	-	-	GO:0005509:calcium ion binding;	-	-
ENSDARG00000056175	2636	641	14.25	585	12.43	613	13.76	202	5.39	153	3.7	219	5.25	377.643	0.395191	-1.33938	0.13706	-9.77222	1.48168e-22	7.71497e-21	Down	8	28493793	28500237	+	scrt2	scratch family zinc finger 2 [Source:ZFIN%3BAcc:ZDB-GENE-030131-4097]	GO:0043516:regulation of DNA damage response, signal transduction by p53 class mediator;GO:0043523:regulation of neuron apoptotic process;	GO:0005622:intracellular;	GO:0003676:nucleic acid binding;GO:0008270:zinc ion binding;	K09219	-
ENSDARG00000006603	2786	399	8.39	462	9.29	407	8.65	612	15.46	1049	23.99	1100	24.95	696.718	2.73905	1.45367	0.148993	9.75666	1.72752e-22	8.95752e-21	Ups	23	5831542	5885020	-	csrp1a	cysteine and glycine-rich protein 1a [Source:ZFIN%3BAcc:ZDB-GENE-030909-4]	GO:0060027:convergent extension involved in gastrulation;GO:0016055:Wnt signaling pathway;GO:0007254:JNK cascade;GO:0042074:cell migration involved in gastrulation;GO:0003007:heart morphogenesis;	GO:0005622:intracellular;	GO:0008270:zinc ion binding;GO:0046872:metal ion binding;	K09377	-
ENSDARG00000058943	2614	101	2.26	97	2.08	104	2.35	194	5.22	356	8.68	325	7.86	206.262	3.64479	1.86584	0.191682	9.734	2.15928e-22	1.11497e-20	Ups	16	2609899	2632856	-	cdcp1a	CUB domain containing protein 1a [Source:ZFIN%3BAcc:ZDB-GENE-050327-55]	-	-	-	K06732	-
ENSDARG00000043581	1253	112	5.24	108	4.83	120	5.67	217	12.19	394	20.03	324	16.34	223.156	3.46223	1.7917	0.184675	9.7019	2.95942e-22	1.52496e-20	Ups	2	10497046	10500973	+	gadd45aa	growth arrest and DNA-damage-inducible%2C alpha%2C a [Source:ZFIN%3BAcc:ZDB-GENE-040426-1501]	GO:0006950:response to stress;GO:0051726:regulation of cell cycle;	GO:0005634:nucleus;	-	K04402	;ko04010 MAPK signaling pathway;ko04064 NF-kappa B signaling pathway;ko04068 FoxO signaling pathway;ko04110 Cell cycle;ko04115 p53 signaling pathway;ko04210 Apoptosis;ko04218 Cellular senescence;ko05169 Epstein-Barr virus infection;ko05200 Pathways in cancer;ko05202 Transcriptional misregulation in cancer;ko05210 Colorectal cancer;ko05212 Pancreatic cancer;ko05213 Endometrial cancer;ko05214 Gliom…
ENSDARG00000036878	2144	547	14.95	531	13.87	526	14.52	149	4.89	141	4.19	206	6.07	328.078	0.390679	-1.35594	0.139902	-9.69207	3.25848e-22	1.67559e-20	Down	23	31478966	31497198	+	sh3bgrl2	SH3 domain binding glutamate-rich protein like 2 [Source:ZFIN%3BAcc:ZDB-GENE-040704-38]	-	GO:0005634:nucleus;	GO:0017124:SH3 domain binding;	-	-
ENSDARG00000021345	1957	172	5.15	141	4.04	117	3.54	13	0.47	8	0.26	18	0.58	70.4586	0.114795	-3.12287	0.322567	-9.68132	3.62025e-22	1.85394e-20	Down	20	27485048	27491168	-	prph2l	peripherin 2%2C like [Source:ZFIN%3BAcc:ZDB-GENE-041001-147]	GO:0007601:visual perception;	GO:0016021:integral component of membrane;	-	K17343	-
ENSDARG00000101090	2941	35	0.7	63	1.2	55	1.11	158	3.78	200	4.33	166	3.57	119.975	4.33486	2.11598	0.218671	9.67656	3.79256e-22	1.93818e-20	Ups	5	69637824	69746669	+	pappaa	pregnancy-associated plasma protein A%2C pappalysin 1a [Source:ZFIN%3BAcc:ZDB-GENE-121113-1]	-	-	-	K07762	-
ENSDARG00000010785	7252	4545	36.73	4903	37.87	4557	37.19	6035	58.58	9414	82.7	10204	88.9	6805.12	2.30446	1.20443	0.124587	9.66736	4.14944e-22	2.10756e-20	Ups	20	29133449	29149421	-	thbs1b	thrombospondin 1b [Source:ZFIN%3BAcc:ZDB-GENE-020708-1]	-	-	-	K16857	;ko04015 Rap1 signaling pathway;ko04115 p53 signaling pathway;ko04145 Phagosome;ko04151 PI3K-Akt signaling pathway;ko04350 TGF-beta signaling pathway;ko04510 Focal adhesion;ko04512 ECM-receptor interaction;ko05144 Malaria;ko05165 Human papillomavirus infection;ko05205 Proteoglycans in cancer;ko05206 MicroRNAs in cancer;ko05219 Bladder cancer;
ENSDARG00000059294	2058	69	1.97	95	2.59	85	2.44	298	10.19	217	6.72	216	6.63	173.569	3.73697	1.90187	0.196777	9.66511	4.24145e-22	2.1499e-20	Ups	9	796045	819830	-	marco	macrophage receptor with collagenous structure [Source:ZFIN%3BAcc:ZDB-GENE-120514-2]	-	-	-	K13884	;ko04145 Phagosome;
ENSDARG00000057644	3768	95	1.48	99	1.47	83	1.3	360	6.73	703	11.89	756	12.68	376.307	8.24435	3.04341	0.314946	9.66327	4.31867e-22	2.18458e-20	Ups	12	9059120	9094839	-	adam8b	ADAM metallopeptidase domain 8b [Source:ZFIN%3BAcc:ZDB-GENE-070808-1]	GO:0006508:proteolysis;	-	GO:0004222:metalloendopeptidase activity;GO:0008270:zinc ion binding;	K06540	-
ENSDARG00000104801	1423	128	5.27	130	5.12	113	4.7	223	11.03	388	17.37	360	15.98	234.196	3.29667	1.72101	0.1785	9.6415	5.34031e-22	2.68825e-20	Ups	24	2942256	2948662	-	tubb6	tubulin%2C beta 6 class V [Source:ZFIN%3BAcc:ZDB-GENE-070424-195]	GO:0051258:protein polymerization;GO:0007017:microtubule-based process;	GO:0005874:microtubule;GO:0005737:cytoplasm;	GO:0003924:GTPase activity;GO:0005200:structural constituent of cytoskeleton;GO:0005525:GTP binding;	K07375	;ko04145 Phagosome;ko04540 Gap junction;ko05010 Alzheimer disease;ko05012 Parkinson disease;ko05014 Amyotrophic lateral sclerosis;ko05016 Huntington disease;ko05020 Prion disease;ko05022 Pathways of neurodegeneration - multiple diseases;ko05130 Pathogenic Escherichia coli infection;ko05132 Salmonella infection;
ENSDARG00000103199	975	635	38.17	707	40.62	622	37.76	891	64.33	1539	100.56	1496	96.94	1014.85	2.51588	1.33106	0.138058	9.64137	5.34685e-22	2.68825e-20	Ups	16	23424030	23431063	-	si:dkey-247k7.2	si:dkey-247k7.2 [Source:ZFIN%3BAcc:ZDB-GENE-031118-45]	-	-	-	-	-
ENSDARG00000068973	1865	322	10.12	359	10.78	314	9.97	508	19.18	634	21.66	560	18.97	462.792	2.16414	1.11379	0.115542	9.63976	5.43122e-22	2.72516e-20	Ups	21	43743222	43806335	-	pdlim4	PDZ and LIM domain 4 [Source:ZFIN%3BAcc:ZDB-GENE-070308-5]	-	-	GO:0008270:zinc ion binding;	-	-
ENSDARG00000041502	4000	519	7.6	614	8.6	575	8.51	773	13.6	1051	16.74	1137	17.96	799.966	2.186	1.12829	0.117155	9.63073	5.93067e-22	2.96976e-20	Ups	15	2813834	2840227	-	tgfb1a	transforming growth factor%2C beta 1a [Source:ZFIN%3BAcc:ZDB-GENE-030618-1]	GO:0016049:cell growth;	GO:0005615:extracellular space;	GO:0008083:growth factor activity;GO:0005160:transforming growth factor beta receptor binding;	K13375	;ko04010 MAPK signaling pathway;ko04060 Cytokine-cytokine receptor interaction;ko04068 FoxO signaling pathway;ko04110 Cell cycle;ko04218 Cellular senescence;ko04350 TGF-beta signaling pathway;ko04380 Osteoclast differentiation;ko04390 Hippo signaling pathway;ko04659 Th17 cell differentiation;ko04672 Intestinal immune network for IgA production;ko04926 Relaxin signaling pathway;ko04932 Non-alcohol…
ENSDARG00000103743	6315	365	3.39	371	3.29	364	3.41	83	0.93	70	0.71	122	1.22	212.857	0.31583	-1.66278	0.17281	-9.62199	6.45722e-22	3.20116e-20	Down	3	36354768	36445194	+	si:dkeyp-72e1.9	si:dkeyp-72e1.9 [Source:ZFIN%3BAcc:ZDB-GENE-120215-89]	-	-	-	-	-
ENSDARG00000102472	5236	420	4.7	484	5.18	441	4.99	88	1.18	70	0.85	149	1.8	254.637	0.288081	-1.79545	0.186969	-9.60296	7.76804e-22	3.84332e-20	Down	3	12729721	12740071	-	btbd17b	BTB (POZ) domain containing 17b [Source:ZFIN%3BAcc:ZDB-GENE-091204-214]	-	-	-	-	-
ENSDARG00000026820	5326	2403	26.44	2339	24.6	1860	20.67	190	2.51	159	1.9	319	3.78	1093.86	0.127626	-2.97001	0.309589	-9.59338	8.52442e-22	4.20917e-20	Down	5	37522676	37560880	-	gc3	guanylyl cyclase 3 [Source:ZFIN%3BAcc:ZDB-GENE-011128-9]	GO:0006468:protein phosphorylation;GO:0035556:intracellular signal transduction;GO:0006182:cGMP biosynthetic process;	-	GO:0004383:guanylate cyclase activity;GO:0004672:protein kinase activity;GO:0005524:ATP binding;	K12322	;ko00230 Purine metabolism;ko01100 Metabolic pathways;ko04744 Phototransduction;
ENSDARG00000058039	2006	598	17.47	602	16.81	540	15.93	206	7.23	157	4.99	200	6.3	360.928	0.410347	-1.28508	0.133991	-9.59081	8.7394e-22	4.30675e-20	Down	24	24316167	24318172	+	bhlhe22	basic helix-loop-helix family%2C member e22 [Source:ZFIN%3BAcc:ZDB-GENE-040426-1411]	-	-	-	K09086	-
ENSDARG00000010255	2789	157	3.3	135	2.71	145	3.08	261	6.59	415	9.48	350	7.93	254.561	2.96025	1.56572	0.163277	9.58934	8.86464e-22	4.35983e-20	Ups	6	38882630	38895963	+	bin2b	bridging integrator 2b [Source:ZFIN%3BAcc:ZDB-GENE-030131-5598]	-	GO:0005737:cytoplasm;	-	-	-
ENSDARG00000089162	3225	319	5.8	315	5.47	321	5.89	530	11.57	515	10.17	538	10.54	435.528	2.09913	1.06979	0.111584	9.58733	9.03981e-22	4.43719e-20	Ups	14	34222112	34293646	-	afap1l1a	actin filament associated protein 1-like 1a [Source:ZFIN%3BAcc:ZDB-GENE-050913-76]	-	GO:0071437:invadopodium;GO:0005737:cytoplasm;GO:0002102:podosome;GO:0030054:cell junction;	GO:0005543:phospholipid binding;	-	-
ENSDARG00000074396	3389	481	8.32	395	6.53	294	5.13	97	2.01	88	1.65	69	1.29	219.43	0.275953	-1.8575	0.193946	-9.57743	9.94894e-22	4.85662e-20	Down	12	34337214	34358538	-	fscn2b	fascin actin-bundling protein 2b%2C retinal [Source:ZFIN%3BAcc:ZDB-GENE-040426-1740]	-	-	-	K17455	-
ENSDARG00000077341	5434	3590	38.72	3145	32.42	2915	31.75	1374	17.8	1066	12.5	1093	12.71	2080.27	0.465554	-1.10298	0.115165	-9.57739	9.95297e-22	4.85662e-20	Down	23	39914946	39956244	-	ppp1r14c	protein phosphatase 1%2C regulatory (inhibitor) subunit 14C [Source:ZFIN%3BAcc:ZDB-GENE-050706-92]	-	-	-	K17556	-
ENSDARG00000092813	4196	607	8.48	934	12.47	847	11.95	222	3.72	244	3.7	263	3.96	486.574	0.386231	-1.37246	0.143416	-9.56984	1.07074e-21	5.21451e-20	Down	2	45765522	45799618	+	fndc7rs4	fibronectin type III domain containing 7%2C related sequence 4 [Source:ZFIN%3BAcc:ZDB-GENE-070912-648]	-	-	-	-	-
ENSDARG00000106745	1685	213	7.41	276	9.18	211	7.41	25	1.04	21	0.79	56	2.1	121.631	0.183868	-2.44326	0.255372	-9.56746	1.09568e-21	5.31513e-20	Down	15	12099111	12121950	+	FO904901.1	-	-	-	-	-	-
ENSDARG00000055365	2247	39	1.02	34	0.85	38	1	99	3.1	196	5.56	189	5.31	105.718	5.47903	2.45392	0.256578	9.56406	1.1323e-21	5.48207e-20	Ups	20	26644593	26652143	-	si:dkey-25e12.3	si:dkey-25e12.3 [Source:ZFIN%3BAcc:ZDB-GENE-041001-132]	-	GO:0005634:nucleus;GO:0005737:cytoplasm;	GO:0016787:hydrolase activity;	-	-
ENSDARG00000075261	2938	165	3.29	256	4.88	263	5.3	2353	56.38	7532	163.33	7562	162.62	3305.55	31.8498	4.99321	0.522739	9.55202	1.27191e-21	6.13405e-20	Ups	3	57562441	57595994	-	timp2b	TIMP metallopeptidase inhibitor 2b [Source:ZFIN%3BAcc:ZDB-GENE-040426-2655]	-	GO:0005576:extracellular region;	GO:0008191:metalloendopeptidase inhibitor activity;	-	-
ENSDARG00000057527	1879	232	7.24	185	5.52	181	5.7	29	1.09	34	1.15	41	1.38	107.273	0.219741	-2.18612	0.229103	-9.54209	1.39982e-21	6.73785e-20	Down	7	15411076	15471453	+	mef2ab	myocyte enhancer factor 2ab [Source:ZFIN%3BAcc:ZDB-GENE-120614-2]	-	-	-	K09260	;ko04013 MAPK signaling pathway - fly;ko04022 cGMP-PKG signaling pathway;ko04371 Apelin signaling pathway;ko04928 Parathyroid hormone synthesis, secretion and action;ko05418 Fluid shear stress and atherosclerosis;
ENSDARG00000099008	2958	220	4.36	191	3.62	175	3.5	17	0.4	28	0.6	43	0.92	102.387	0.189215	-2.4019	0.251736	-9.54137	1.4096e-21	6.75872e-20	Down	5	7415240	7463483	-	-	-	-	-	-	-	-
ENSDARG00000055172	5367	1072	11.71	1196	12.48	905	9.98	394	5.17	313	3.72	399	4.7	672.355	0.442409	-1.17655	0.123491	-9.52742	1.61237e-21	7.70126e-20	Down	3	25023530	25034641	+	si:ch211-256m1.8	si:ch211-256m1.8 [Source:ZFIN%3BAcc:ZDB-GENE-131127-417]	-	-	-	K13051	;ko00250 Alanine, aspartate and glutamate metabolism;ko00460 Cyanoamino acid metabolism;ko01100 Metabolic pathways;ko01110 Biosynthesis of secondary metabolites;
ENSDARG00000023724	2158	467	12.68	452	11.73	425	11.66	609	19.87	856	25.27	879	25.73	632.153	2.19929	1.13703	0.119376	9.52484	1.65302e-21	7.86516e-20	Ups	16	38361855	38383944	-	cdc42se1	CDC42 small effector 1 [Source:ZFIN%3BAcc:ZDB-GENE-030131-9260]	-	-	-	-	-
ENSDARG00000054543	2760	606	12.87	603	12.24	592	12.7	162	4.13	172	3.97	245	5.61	372.3	0.405777	-1.30124	0.136657	-9.52193	1.69988e-21	8.07264e-20	Down	15	29631488	29653871	-	samsn1a	SAM domain%2C SH3 domain and nuclear localisation signals 1a [Source:ZFIN%3BAcc:ZDB-GENE-030131-8639]	-	-	-	-	-
ENSDARG00000070792	2277	121	3.11	191	4.7	134	3.48	272	8.41	492	13.77	493	13.68	297.739	3.54957	1.82764	0.192357	9.50132	2.07247e-21	9.80455e-20	Ups	6	36482003	36485801	+	lrrc15	leucine rich repeat containing 15 [Source:ZFIN%3BAcc:ZDB-GENE-031113-8]	-	-	-	-	-
ENSDARG00000034453	1219	244	11.73	226	10.39	211	10.25	48	2.77	31	1.62	53	2.75	124.771	0.245519	-2.02609	0.213431	-9.49296	2.24573e-21	1.05639e-19	Down	15	28173622	28192348	+	unc119a	unc-119 homolog a (C. elegans) [Source:ZFIN%3BAcc:ZDB-GENE-090930-2]	-	-	-	-	-
ENSDARG00000021547	2733	94	2.02	122	2.5	126	2.73	295	7.6	281	6.55	244	5.64	203.497	3.04229	1.60516	0.169372	9.47712	2.61398e-21	1.22729e-19	Ups	13	26649554	26668794	-	vrk2	vaccinia related kinase 2 [Source:ZFIN%3BAcc:ZDB-GENE-040426-1046]	GO:0006468:protein phosphorylation;	-	GO:0005524:ATP binding;GO:0004674:protein serine/threonine kinase activity;	K08816	-
ENSDARG00000045904	2072	191	5.4	222	6	220	6.28	41	1.39	32	0.98	48	1.46	115.647	0.241924	-2.04738	0.216093	-9.47453	2.67974e-21	1.25579e-19	Down	25	22177094	22181107	+	nr2e3	nuclear receptor subfamily 2%2C group E%2C member 3 [Source:ZFIN%3BAcc:ZDB-GENE-041114-63]	GO:0043401:steroid hormone mediated signaling pathway;GO:0006355:regulation of transcription, DNA-templated;	GO:0005634:nucleus;	GO:0008270:zinc ion binding;GO:0043565:sequence-specific DNA binding;GO:0003707:steroid hormone receptor activity;GO:0004879:ligand-activated sequence-specific DNA binding RNA polymerase II transcription factor activity;	K08546	-
ENSDARG00000052700	2252	413	10.75	326	8.11	266	6.99	81	2.53	73	2.07	76	2.13	190.641	0.290192	-1.78492	0.188403	-9.47392	2.6954e-21	1.26075e-19	Down	1	42993869	43010956	-	SLC9B2	solute carrier family 9 member B2 [Source:HGNC Symbol%3BAcc:HGNC:25143]	-	-	-	-	-
ENSDARG00000055014	1640	135	4.82	192	6.56	156	5.63	24	1.03	19	0.74	22	0.85	83.0944	0.170687	-2.55058	0.269638	-9.45925	3.10164e-21	1.44532e-19	Down	11	3556576	3565166	+	si:dkey-33m11.8	si:dkey-33m11.8 [Source:ZFIN%3BAcc:ZDB-GENE-141215-49]	-	-	-	-	-
ENSDARG00000089320	2929	27	0.54	35	0.67	30	0.61	109	2.62	155	3.37	117	2.52	84.3513	5.23793	2.389	0.252594	9.45786	3.14319e-21	1.46194e-19	Ups	17	14417259	14441718	+	ccdc175	coiled-coil domain containing 175 [Source:ZFIN%3BAcc:ZDB-GENE-101202-3]	-	-	-	-	-
ENSDARG00000011884	2796	203	4.26	180	3.61	223	4.72	20	0.5	19	0.43	47	1.06	105.133	0.178607	-2.48514	0.263055	-9.44721	3.4798e-21	1.61246e-19	Down	2	5409889	5445059	-	MFN1 (1 of many)	mitofusin 1 [Source:HGNC Symbol%3BAcc:HGNC:18262]	-	-	-	-	-
ENSDARG00000037487	1834	186	5.94	182	5.56	167	5.39	17	0.65	18	0.63	40	1.38	92.5037	0.176778	-2.49999	0.264722	-9.44384	3.59374e-21	1.65907e-19	Down	1	19015571	19063422	+	2024-03-01	membrane-associated ring finger (C3HC4) 1 [Source:ZFIN%3BAcc:ZDB-GENE-081112-1]	-	-	-	K10656	-
ENSDARG00000004763	1765	113	3.75	89	2.82	97	3.25	195	7.78	274	9.89	293	10.49	185.2	3.21165	1.68332	0.178358	9.43786	3.80478e-21	1.74999e-19	Ups	10	35496092	35508331	+	hhla2a.2	HERV-H LTR-associating 2a%2C tandem duplicate 2 [Source:ZFIN%3BAcc:ZDB-GENE-091204-324]	-	-	-	-	-
ENSDARG00000077407	2319	167	4.22	194	4.69	179	4.57	289	8.77	519	14.26	507	13.81	322.487	3.06382	1.61533	0.171223	9.43406	3.94501e-21	1.80813e-19	Ups	19	34504432	34529936	-	si:dkey-184p18.2	si:dkey-184p18.2 [Source:ZFIN%3BAcc:ZDB-GENE-060503-55]	-	-	-	-	-
ENSDARG00000041217	4303	551	7.51	589	7.67	551	7.58	752	12.3	1067	15.8	943	13.85	761.373	2.06239	1.04432	0.110784	9.42657	4.23725e-21	1.93457e-19	Ups	3	14935494	14981638	-	xpo6	exportin 6 [Source:ZFIN%3BAcc:ZDB-GENE-030131-5912]	GO:0006886:intracellular protein transport;	GO:0005737:cytoplasm;GO:0005643:nuclear pore;	GO:0008565:protein transporter activity;	-	-
ENSDARG00000075837	5243	450	5.03	379	4.05	313	3.53	96	1.29	71	0.86	109	1.31	219.284	0.306203	-1.70744	0.181169	-9.42454	4.31978e-21	1.96863e-19	Down	21	18368949	18409317	+	si:dkey-1d7.3	si:dkey-1d7.3 [Source:ZFIN%3BAcc:ZDB-GENE-091118-46]	-	-	-	K17599	-
ENSDARG00000013310	7847	522	3.9	543	3.88	461	3.48	688	6.17	857	6.96	952	7.66	687.544	2.06606	1.04688	0.111178	9.41631	4.67234e-21	2.1254e-19	Ups	24	25767482	25844459	+	map3k15	mitogen-activated protein kinase kinase kinase 15 [Source:ZFIN%3BAcc:ZDB-GENE-091204-246]	-	-	-	K13986	-
ENSDARG00000055252	1474	76	3.02	97	3.69	95	3.81	357	17.05	761	32.89	665	28.5	368.688	8.35477	3.0626	0.32569	9.40341	5.28243e-21	2.39853e-19	Ups	17	33481055	33488509	+	snap23.2	synaptosomal-associated protein 23.2 [Source:ZFIN%3BAcc:ZDB-GENE-051030-75]	-	GO:0043005:neuron projection;	-	K08508	;ko04130 SNARE interactions in vesicular transport;ko04611 Platelet activation;
ENSDARG00000001976	1509	248	9.63	210	7.8	191	7.49	36	1.68	43	1.82	49	2.05	119.197	0.249303	-2.00403	0.213416	-9.39025	5.9857e-21	2.7129e-19	Down	18	25667067	25759104	+	fkbp16	FK506 binding protein 16 [Source:ZFIN%3BAcc:ZDB-GENE-050208-116]	GO:0006457:protein folding;GO:0000413:protein peptidyl-prolyl isomerization;	GO:0030176:integral component of endoplasmic reticulum membrane;GO:0005740:mitochondrial envelope;	GO:0005528:FK506 binding;GO:0003755:peptidyl-prolyl cis-trans isomerase activity;	K09574	-
ENSDARG00000019063	16493	1089	3.87	888	3.02	809	2.9	321	1.37	305	1.18	361	1.38	593.463	0.448425	-1.15706	0.123439	-9.37351	7.01577e-21	3.16244e-19	Down	14	29816215	29886564	-	fat1b	FAT atypical cadherin 1b [Source:ZFIN%3BAcc:ZDB-GENE-130530-563]	-	-	-	K16506	-
ENSDARG00000052575	2072	274	7.75	279	7.54	269	7.68	27	0.92	34	1.05	77	2.35	146.295	0.211057	-2.2443	0.239608	-9.36655	7.49417e-21	3.37197e-19	Down	14	40925856	40941307	-	arl13a	ADP-ribosylation factor-like 13A [Source:ZFIN%3BAcc:ZDB-GENE-040426-1790]	-	-	-	K07962	-
ENSDARG00000068275	2164	661	17.9	804	20.81	689	18.85	938	30.51	1333	39.24	1336	39.01	985.239	2.11277	1.07914	0.115253	9.36316	7.73871e-21	3.4757e-19	Ups	18	41374245	41384928	-	ptx3a	pentraxin 3%2C long a [Source:ZFIN%3BAcc:ZDB-GENE-030131-8720]	-	-	-	-	-
ENSDARG00000052680	3258	323	5.81	314	5.4	271	4.92	447	9.66	595	11.64	696	13.5	455.427	2.41332	1.27102	0.135839	9.35678	8.22017e-21	3.68528e-19	Ups	22	8592836	8740803	+	si:dkey-182g1.2	si:dkey-182g1.2 [Source:ZFIN%3BAcc:ZDB-GENE-060503-619]	-	-	-	-	-
ENSDARG00000030844	2061	513	14.59	490	13.32	509	14.62	177	6.05	164	5.07	177	5.43	319.075	0.433789	-1.20494	0.128784	-9.35624	8.26219e-21	3.69744e-19	Down	20	29599186	29602984	-	klf11a	Kruppel-like factor 11a [Source:ZFIN%3BAcc:ZDB-GENE-030131-3568]	-	GO:0005622:intracellular;	GO:0008270:zinc ion binding;GO:0003676:nucleic acid binding;	K09209	-
ENSDARG00000017391	6808	524	4.51	449	3.69	450	3.91	149	1.54	95	0.89	146	1.35	282.223	0.347519	-1.52484	0.163223	-9.34205	9.44827e-21	4.2055e-19	Down	5	18593394	18735478	+	unc13ba	unc-13 homolog Ba (C. elegans) [Source:ZFIN%3BAcc:ZDB-GENE-100921-10]	-	-	-	K15293	;ko04721 Synaptic vesicle cycle;
ENSDARG00000015611	1713	154	5.27	188	6.15	184	6.36	285	11.71	435	16.18	474	17.48	298.302	2.85815	1.51508	0.162561	9.32008	1.16248e-20	5.1466e-19	Ups	20	23123885	23127123	-	rasl11b	RAS-like%2C family 11%2C member B [Source:ZFIN%3BAcc:ZDB-GENE-040426-793]	GO:0007264:small GTPase mediated signal transduction;GO:0048382:mesendoderm development;	GO:0016020:membrane;	GO:0003924:GTPase activity;GO:0005525:GTP binding;	K07853	-
ENSDARG00000104687	2890	380	7.71	528	10.23	489	10.02	685	16.69	900	19.84	1024	22.39	688.926	2.35499	1.23572	0.132619	9.31784	1.18737e-20	5.24746e-19	Ups	12	7555068	7573326	-	slc16a9b	solute carrier family 16%2C member 9b [Source:ZFIN%3BAcc:ZDB-GENE-040801-69]	GO:0055085:transmembrane transport;	GO:0016021:integral component of membrane;	-	-	-
ENSDARG00000020794	1601	436	15.96	387	13.54	423	15.64	132	5.8	106	4.22	135	5.33	252.984	0.37902	-1.39966	0.150261	-9.31482	1.2216e-20	5.36157e-19	Down	2	50892279	50894921	+	neurod6b	neuronal differentiation 6b [Source:ZFIN%3BAcc:ZDB-GENE-010608-2]	GO:0006355:regulation of transcription, DNA-templated;GO:0007399:nervous system development;GO:0030154:cell differentiation;	GO:0005634:nucleus;	GO:0003677:DNA binding;GO:0046983:protein dimerization activity;	K09078	-
ENSDARG00000001463	3152	547	10.17	376	6.68	463	8.69	107	2.39	120	2.43	149	2.99	273.949	0.342187	-1.54714	0.166311	-9.30274	1.36875e-20	5.99571e-19	Down	17	25395642	25406930	+	tdh2	L-threonine dehydrogenase 2 [Source:ZFIN%3BAcc:ZDB-GENE-070620-14]	GO:0044237:cellular metabolic process;	-	GO:0000166:nucleotide binding;GO:0050662:coenzyme binding;GO:0003824:catalytic activity;	-	-
ENSDARG00000078671	2598	403	9.09	442	9.53	373	8.5	104	2.82	95	2.33	146	3.55	243.067	0.358171	-1.48128	0.159534	-9.28505	1.61636e-20	7.04308e-19	Down	9	11560822	11563419	+	cdk5r2b	cyclin-dependent kinase 5%2C regulatory subunit 2b (p39) [Source:ZFIN%3BAcc:ZDB-GENE-040801-251]	-	GO:0016533:cyclin-dependent protein kinase 5 holoenzyme complex;	GO:0016534:cyclin-dependent protein kinase 5 activator activity;	K11716	;ko05010 Alzheimer disease;ko05022 Pathways of neurodegeneration - multiple diseases;ko05030 Cocaine addiction;
ENSDARG00000063661	2611	146	3.28	168	3.6	141	3.2	294	7.93	306	7.47	302	7.31	234.887	2.51146	1.32852	0.143178	9.27886	1.71306e-20	7.45137e-19	Ups	22	470567	497731	+	nuak2	NUAK family%2C SNF1-like kinase%2C 2 [Source:ZFIN%3BAcc:ZDB-GENE-050208-563]	-	-	-	K08800	-
ENSDARG00000002945	3042	303	5.84	339	6.24	255	4.96	506	11.71	557	11.67	500	10.38	422.936	2.20899	1.14339	0.123314	9.27219	1.82359e-20	7.91826e-19	Ups	23	20087687	20125026	-	bgnb	biglycan b [Source:ZFIN%3BAcc:ZDB-GENE-040426-21]	-	-	-	K08118	-
ENSDARG00000018399	1862	495	15.58	418	12.57	420	13.35	611	23.1	880	30.11	892	30.27	637.763	2.25294	1.17181	0.126575	9.25783	2.08636e-20	9.02767e-19	Ups	10	28285719	28307017	-	rps6kb1a	ribosomal protein S6 kinase b%2C polypeptide 1a [Source:ZFIN%3BAcc:ZDB-GENE-091113-52]	-	-	-	K04688	;ko01521 EGFR tyrosine kinase inhibitor resistance;ko01522 Endocrine resistance;ko04012 ErbB signaling pathway;ko04066 HIF-1 signaling pathway;ko04140 Autophagy - animal;ko04150 mTOR signaling pathway;ko04151 PI3K-Akt signaling pathway;ko04152 AMPK signaling pathway;ko04211 Longevity regulating pathway;ko04212 Longevity regulating pathway - worm;ko04213 Longevity regulating pathway - multiple spe…
ENSDARG00000056080	1997	375	11.01	453	12.71	366	10.85	117	4.12	71	2.27	115	3.64	232.03	0.322186	-1.63403	0.176558	-9.25496	2.14319e-20	9.25747e-19	Down	13	21581834	21608692	-	si:dkey-191g9.5	si:dkey-191g9.5 [Source:ZFIN%3BAcc:ZDB-GENE-090313-217]	-	-	-	-	-
ENSDARG00000062929	2562	263	6.02	264	5.77	300	6.93	429	11.79	555	13.8	488	12.03	395.383	2.24847	1.16894	0.12633	9.25311	2.18053e-20	9.40238e-19	Ups	1	7447255	7457024	-	FAM83G	family with sequence similarity 83 member G [Source:HGNC Symbol%3BAcc:HGNC:32554]	-	-	-	K14390	-
ENSDARG00000007247	2672	679	14.89	606	12.7	595	13.18	211	5.56	210	5.01	255	6.03	402.289	0.4547	-1.13701	0.122937	-9.24873	2.27176e-20	9.77881e-19	Down	25	10362184	10386557	+	ric8a	RIC8 guanine nucleotide exchange factor A [Source:ZFIN%3BAcc:ZDB-GENE-040927-18]	-	GO:0005737:cytoplasm;GO:0005886:plasma membrane;	GO:0005085:guanyl-nucleotide exchange factor activity;	-	-
ENSDARG00000044375	2339	708	17.74	700	16.76	594	15.03	247	7.43	199	5.42	248	6.7	423.731	0.439591	-1.18577	0.128241	-9.24642	2.32135e-20	9.97498e-19	Down	21	38264843	38267535	+	zgc:158291	zgc:158291 [Source:ZFIN%3BAcc:ZDB-GENE-061215-70]	GO:0006355:regulation of transcription, DNA-templated;	GO:0005634:nucleus;	GO:0003700:sequence-specific DNA binding transcription factor activity;GO:0043565:sequence-specific DNA binding;	K09366	-
ENSDARG00000001686	2043	177	5.08	186	5.1	189	5.48	30	1.03	20	0.62	42	1.3	98.3148	0.210726	-2.24656	0.242983	-9.24577	2.33556e-20	1.00187e-18	Down	8	22988423	23007297	+	uckl1a	uridine-cytidine kinase 1-like 1a [Source:ZFIN%3BAcc:ZDB-GENE-040724-238]	GO:0016310:phosphorylation;	-	GO:0016773:phosphotransferase activity, alcohol group as acceptor;GO:0004849:uridine kinase activity;GO:0005524:ATP binding;	K00876	;ko00240 Pyrimidine metabolism;ko00983 Drug metabolism - other enzymes;ko01100 Metabolic pathways;
ENSDARG00000015263	1687	101	3.51	133	4.42	110	3.86	389	16.23	763	28.81	736	27.56	399.22	6.89906	2.7864	0.301409	9.24457	2.36181e-20	1.01138e-18	Ups	7	66651122	66653410	-	adma	adrenomedullin a [Source:ZFIN%3BAcc:ZDB-GENE-120221-5]	-	-	-	K12333	;ko04080 Neuroactive ligand-receptor interaction;ko04270 Vascular smooth muscle contraction;
ENSDARG00000093342	4073	507	7.3	398	5.47	396	5.75	123	2.13	88	1.38	136	2.11	256.109	0.337738	-1.56602	0.169421	-9.2434	2.38786e-20	1.02078e-18	Down	2	7321360	7338099	+	si:ch211-13f8.1	si:ch211-13f8.1 [Source:ZFIN%3BAcc:ZDB-GENE-061207-4]	-	-	-	-	-
ENSDARG00000007382	2272	221	5.7	319	7.86	245	6.38	41	1.27	46	1.29	71	1.97	144.523	0.254308	-1.97535	0.213799	-9.23931	2.48101e-20	1.05878e-18	Down	13	31241086	31248233	-	ubtd1a	ubiquitin domain containing 1a [Source:ZFIN%3BAcc:ZDB-GENE-070424-93]	-	-	-	-	-
ENSDARG00000043798	1138	5	0.26	1	0.05	7	0.36	44	2.72	112	6.27	111	6.16	51.0854	25.7004	4.68372	0.508635	9.2084	3.31032e-20	1.40785e-18	Ups	4	75094274	75124512	+	ms4a17a.1	membrane-spanning 4-domains%2C subfamily A%2C member 17A.1 [Source:ZFIN%3BAcc:ZDB-GENE-050417-307]	-	GO:0016021:integral component of membrane;	-	-	-
ENSDARG00000078440	5257	388	4.33	361	3.85	326	3.67	106	1.42	85	1.03	113	1.36	214.741	0.358246	-1.48098	0.160851	-9.20715	3.34887e-20	1.42181e-18	Down	6	6144036	6189388	-	ccdc88aa	coiled-coil domain containing 88Aa [Source:ZFIN%3BAcc:ZDB-GENE-100701-2]	-	-	-	-	-
ENSDARG00000038363	4962	270	3.19	217	2.45	201	2.4	52	0.74	29	0.37	47	0.6	125.14	0.236047	-2.08285	0.226367	-9.20122	3.53917e-20	1.50004e-18	Down	25	4578777	4606942	-	drd4a	dopamine receptor D4a [Source:ZFIN%3BAcc:ZDB-GENE-070112-996]	GO:0042221:response to chemical;GO:0007195:adenylate cyclase-inhibiting dopamine receptor signaling pathway;GO:0030815:negative regulation of cAMP metabolic process;	GO:0097458:neuron part;GO:0005887:integral component of plasma membrane;	GO:0004952:dopamine neurotransmitter receptor activity;	K04147	;ko04080 Neuroactive ligand-receptor interaction;ko04728 Dopaminergic synapse;
ENSDARG00000037286	10908	450	2.42	453	2.33	381	2.07	118	0.76	103	0.6	155	0.9	258.603	0.37048	-1.43253	0.155733	-9.19864	3.625e-20	1.5338e-18	Down	1	24902197	24958088	-	DCHS2	dachsous cadherin-related 2 [Source:HGNC Symbol%3BAcc:HGNC:23111]	-	-	-	K16507	;ko04391 Hippo signaling pathway - fly;ko04392 Hippo signaling pathway - multiple species;
ENSDARG00000086815	6843	511	4.38	458	3.75	445	3.85	669	6.88	1110	10.33	879	8.12	700.861	2.37028	1.24506	0.13561	9.18115	4.26521e-20	1.79551e-18	Ups	7	5372918	5399165	+	MYADM	myeloid associated differentiation marker [Source:HGNC Symbol%3BAcc:HGNC:7544]	-	-	-	K13765	;ko04744 Phototransduction;ko05030 Cocaine addiction;
ENSDARG00000015312	2479	237	5.6	215	4.86	260	6.21	362	10.28	515	13.24	575	14.65	373.73	2.56654	1.35982	0.148228	9.17383	4.56492e-20	1.91519e-18	Ups	1	33764287	33824155	+	klf12a	Kruppel-like factor 12a [Source:ZFIN%3BAcc:ZDB-GENE-030131-9188]	-	-	GO:0005488:binding;	K09205	-
ENSDARG00000063539	1880	63	1.96	68	2.03	68	2.14	136	5.09	230	7.79	245	8.23	142.21	3.86285	1.94967	0.212563	9.17217	4.63603e-20	1.94174e-18	Ups	15	3267527	3294981	-	slc25a15a	solute carrier family 25 (mitochondrial carrier%3B ornithine transporter) member 15a [Source:ZFIN%3BAcc:ZDB-GENE-070112-1072]	GO:0006810:transport;	GO:0016021:integral component of membrane;	-	K15101	-
ENSDARG00000061520	3799	116	1.79	132	1.95	109	1.7	207	3.84	323	5.42	352	5.85	215.615	3.11242	1.63804	0.178619	9.17054	4.70656e-20	1.96796e-18	Ups	23	28169082	28197226	-	b4galnt1a	beta-1%2C4-N-acetyl-galactosaminyl transferase 1a [Source:ZFIN%3BAcc:ZDB-GENE-070112-1462]	GO:0030259:lipid glycosylation;	GO:0030173:integral component of Golgi membrane;	GO:0016758:transferase activity, transferring hexosyl groups;	K00725	;ko00604 Glycosphingolipid biosynthesis - ganglio series;ko01100 Metabolic pathways;
ENSDARG00000031316	1615	328	11.9	339	11.76	321	11.76	89	3.88	72	2.84	109	4.26	195.548	0.345799	-1.53199	0.167233	-9.16081	5.15068e-20	2.14284e-18	Down	20	20631329	20634192	-	six6b	SIX homeobox 6b [Source:ZFIN%3BAcc:ZDB-GENE-050522-308]	GO:0006355:regulation of transcription, DNA-templated;	GO:0005634:nucleus;	GO:0003700:sequence-specific DNA binding transcription factor activity;GO:0043565:sequence-specific DNA binding;	K19473	-
ENSDARG00000042977	1957	503	15.06	559	16	501	15.15	690	24.82	1145	37.28	1057	34.12	765.234	2.33108	1.221	0.133324	9.15815	5.27959e-20	2.18914e-18	Ups	10	5413920	5418952	+	nfil3	nuclear factor%2C interleukin 3 regulated [Source:ZFIN%3BAcc:ZDB-GENE-040822-28]	GO:0006355:regulation of transcription, DNA-templated;GO:0007507:heart development;GO:0007623:circadian rhythm;	GO:0005737:cytoplasm;GO:0005634:nucleus;	GO:0043565:sequence-specific DNA binding;GO:0003700:sequence-specific DNA binding transcription factor activity;	K09059	-
ENSDARG00000029898	2594	127	2.87	138	2.98	164	3.74	18	0.49	21	0.52	18	0.44	73.7939	0.168008	-2.5734	0.281342	-9.14687	5.86081e-20	2.41401e-18	Down	1	43193074	43198258	-	-	-	-	-	-	K04948	;ko04022 cGMP-PKG signaling pathway;ko04024 cAMP signaling pathway;ko04744 Phototransduction;
ENSDARG00000042874	920	228	14.53	265	16.13	296	19.04	406	31.07	566	39.2	522	35.85	393.423	2.38889	1.25634	0.137442	9.14087	6.19542e-20	2.5434e-18	Ups	25	23427248	23428538	-	phlda2	pleckstrin homology-like domain%2C family A%2C member 2 [Source:ZFIN%3BAcc:ZDB-GENE-050522-73]	-	-	-	-	-
ENSDARG00000037588	1559	388	14.59	374	13.44	307	11.66	94	4.24	69	2.82	113	4.58	208.491	0.327008	-1.6126	0.176484	-9.13738	6.39831e-20	2.62236e-18	Down	23	17729447	17731005	-	bhlhe23	basic helix-loop-helix family%2C member e23 [Source:ZFIN%3BAcc:ZDB-GENE-050913-22]	-	-	GO:0046983:protein dimerization activity;	K09086	-
ENSDARG00000103950	4457	473	6.22	509	6.4	444	5.9	158	2.5	162	2.32	173	2.45	301.395	0.437747	-1.19183	0.130456	-9.13588	6.48766e-20	2.65023e-18	Down	10	21836289	21862678	+	pcdh1gc6	protocadherin 1 gamma c 6 [Source:ZFIN%3BAcc:ZDB-GENE-041118-17]	GO:0007156:homophilic cell adhesion via plasma membrane adhesion molecules;	GO:0016021:integral component of membrane;GO:0005886:plasma membrane;	GO:0005509:calcium ion binding;	K16497	-
ENSDARG00000070012	2194	116	3.1	102	2.6	110	2.97	216	6.93	239	6.94	266	7.66	182.276	2.77741	1.47374	0.161618	9.11866	7.60608e-20	3.09692e-18	Ups	19	43745518	43761860	+	sesn2	sestrin 2 [Source:ZFIN%3BAcc:ZDB-GENE-070108-1]	GO:0007050:cell cycle arrest;	GO:0005634:nucleus;	-	K10141	;ko04115 p53 signaling pathway;ko04211 Longevity regulating pathway;
ENSDARG00000075014	2131	742	20.41	787	20.69	694	19.28	932	30.79	1411	42.18	1364	40.44	1013.67	2.10245	1.07207	0.117581	9.11775	7.66994e-20	3.11781e-18	Ups	14	16460339	16465752	+	sqstm1	sequestosome 1 [Source:ZFIN%3BAcc:ZDB-GENE-040426-2204]	-	-	-	K14381	;ko04137 Mitophagy - animal;ko04140 Autophagy - animal;ko04217 Necroptosis;ko04218 Cellular senescence;ko04380 Osteoclast differentiation;ko05014 Amyotrophic lateral sclerosis;ko05022 Pathways of neurodegeneration - multiple diseases;ko05131 Shigellosis;ko05418 Fluid shear stress and atherosclerosis;
ENSDARG00000104949	3223	286	5.2	388	6.74	285	5.23	485	10.59	625	12.35	707	13.86	477.665	2.39277	1.25868	0.138109	9.11366	7.96494e-20	3.23244e-18	Ups	1	57808977	57826447	-	slc27a1b	solute carrier family 27 (fatty acid transporter)%2C member 1b [Source:ZFIN%3BAcc:ZDB-GENE-061013-672]	GO:0008152:metabolic process;	-	GO:0003824:catalytic activity;	K08745	;ko03320 PPAR signaling pathway;ko04931 Insulin resistance;ko04975 Fat digestion and absorption;
ENSDARG00000103788	1431	10	0.41	5	0.2	15	0.62	98	4.82	95	4.23	64	2.83	52.5573	10.8698	3.44226	0.377733	9.11293	8.01842e-20	3.24883e-18	Ups	14	24755565	24758551	+	AL645792.2	-	-	-	-	-	-
ENSDARG00000020741	3157	3610	67.02	3925	69.64	3417	64.07	8146	181.65	13080	263.96	15417	308.53	8380.13	4.20543	2.07225	0.227497	9.10894	8.31928e-20	3.36525e-18	Ups	1	9379390	9387428	-	fga	fibrinogen alpha chain [Source:ZFIN%3BAcc:ZDB-GENE-031010-21]	GO:0007165:signal transduction;GO:0051258:protein polymerization;GO:0030168:platelet activation;	GO:0005577:fibrinogen complex;	GO:0030674:protein binding, bridging;GO:0005102:receptor binding;	K03903	;ko04610 Complement and coagulation cascades;ko04611 Platelet activation;ko04613 Neutrophil extracellular trap formation;ko05171 Coronavirus disease - COVID-19;
ENSDARG00000104118	4755	376	4.63	408	4.81	395	4.92	575	8.51	748	10.02	612	8.13	533.335	2.07575	1.05364	0.115753	9.10247	8.83015e-20	3.56609e-18	Ups	5	38786315	38873831	-	antxr2a	anthrax toxin receptor 2a [Source:ZFIN%3BAcc:ZDB-GENE-060526-14]	-	GO:0016021:integral component of membrane;	GO:0004872:receptor activity;	-	-
ENSDARG00000056805	7483	171	1.34	170	1.27	146	1.15	14	0.13	15	0.13	36	0.3	83.5607	0.168295	-2.57094	0.282464	-9.10182	8.88315e-20	3.58167e-18	Down	11	25511652	25539702	-	plch2b	phospholipase C%2C eta 2b [Source:ZFIN%3BAcc:ZDB-GENE-101112-1]	-	-	-	K19006	;ko00562 Inositol phosphate metabolism;ko01100 Metabolic pathways;
ENSDARG00000071235	2673	609	13.35	472	9.89	433	9.59	728	19.17	1076	25.65	1014	23.97	745.124	2.34704	1.23084	0.135321	9.0957	9.39754e-20	3.77071e-18	Ups	23	6861559	6907273	+	si:ch211-117c9.5	si:ch211-117c9.5 [Source:ZFIN%3BAcc:ZDB-GENE-110408-2]	-	-	-	K05039	-
ENSDARG00000100952	391	157	23.53	164	23.5	132	19.98	256	46.09	354	57.68	456	73.68	263.715	2.96386	1.56748	0.172504	9.08661	1.02172e-19	4.08641e-18	Ups	13	2774426	2779553	+	wu:fj16a03	wu:fj16a03 [Source:ZFIN%3BAcc:ZDB-GENE-030131-7415]	-	-	-	-	-
ENSDARG00000038489	2276	446	11.49	475	11.69	466	12.12	608	18.81	947	26.51	968	26.87	671.062	2.29041	1.1956	0.131582	9.08639	1.02381e-19	4.08815e-18	Ups	22	36687671	36692452	+	b3gnt7	UDP-GlcNAc:betaGal beta-1%2C3-N-acetylglucosaminyltransferase 7 [Source:ZFIN%3BAcc:ZDB-GENE-021210-4]	GO:0006486:protein glycosylation;	GO:0005794:Golgi apparatus;GO:0016021:integral component of membrane;	GO:0008378:galactosyltransferase activity;	K09664	;ko00533 Glycosaminoglycan biosynthesis - keratan sulfate;
ENSDARG00000043802	1126	413	21.5	558	27.76	433	22.76	654	40.89	1020	57.71	1019	57.18	704.817	2.41861	1.27418	0.140299	9.08184	1.06759e-19	4.24933e-18	Ups	4	75032057	75055899	+	ms4a17a.9	membrane-spanning 4-domains%2C subfamily A%2C member 17A.9 [Source:ZFIN%3BAcc:ZDB-GENE-050320-79]	-	GO:0016021:integral component of membrane;	-	-	-
ENSDARG00000002403	2573	648	14.76	699	15.22	611	14.06	184	5.03	257	6.36	260	6.38	417.797	0.452126	-1.1452	0.126215	-9.07344	1.15313e-19	4.58247e-18	Down	13	33120841	33126669	-	nusap1	nucleolar and spindle associated protein 1 [Source:ZFIN%3BAcc:ZDB-GENE-030827-5]	GO:0040001:establishment of mitotic spindle localization;GO:0000281:mitotic cytokinesis;GO:0007067:mitotic nuclear division;GO:0001755:neural crest cell migration;	GO:0005730:nucleolus;GO:0005876:spindle microtubule;GO:0005737:cytoplasm;	GO:0008017:microtubule binding;GO:0003677:DNA binding;	K11565	-
ENSDARG00000095252	1460	9	0.36	2	0.08	6	0.24	63	3.04	122	5.32	62	2.68	48.3912	18.3314	4.19624	0.463099	9.06123	1.28983e-19	5.11749e-18	Ups	24	22340536	22343566	+	si:dkey-40h20.1	si:dkey-40h20.1 [Source:ZFIN%3BAcc:ZDB-GENE-091113-44]	-	-	-	-	-
ENSDARG00000089429	2076	2759	77.9	3480	93.9	3259	92.92	432	14.65	521	15.99	761	23.16	1713.76	0.227133	-2.13839	0.236074	-9.05815	1.32684e-19	5.25593e-18	Down	23	26599153	26609334	-	si:dkey-205h13.2	si:dkey-205h13.2 [Source:ZFIN%3BAcc:ZDB-GENE-080225-18]	-	-	-	-	-
ENSDARG00000009544	1107	705	37.33	928	46.96	880	47.05	1105	70.27	1596	91.85	1594	90.97	1165.6	2.15476	1.10752	0.122292	9.05641	1.3482e-19	5.33206e-18	Ups	21	25729129	25730235	+	cldnb	claudin b [Source:ZFIN%3BAcc:ZDB-GENE-010328-2]	GO:0048884:neuromast development;	GO:0016021:integral component of membrane;GO:0005923:bicellular tight junction;GO:0005886:plasma membrane;	GO:0005198:structural molecule activity;	K06087	;ko04514 Cell adhesion molecules;ko04530 Tight junction;ko04670 Leukocyte transendothelial migration;ko05130 Pathogenic Escherichia coli infection;ko05160 Hepatitis C;
ENSDARG00000035858	2452	2043	48.84	2154	49.21	1946	46.98	2448	70.28	3652	94.89	3792	97.71	2735.09	2.02851	1.02042	0.112721	9.05259	1.39612e-19	5.5128e-18	Ups	2	24892598	24898781	-	cnn2	calponin 2 [Source:ZFIN%3BAcc:ZDB-GENE-030131-542]	GO:0043535:regulation of blood vessel endothelial cell migration;GO:0043408:regulation of MAPK cascade;GO:0031032:actomyosin structure organization;	-	GO:0003779:actin binding;	-	-
ENSDARG00000056347	2413	719	17.46	750	17.41	680	16.68	233	6.8	168	4.44	285	7.46	443.678	0.404117	-1.30716	0.14443	-9.05047	1.42357e-19	5.60744e-18	Down	2	25212371	25223025	+	rab3aa	RAB3A%2C member RAS oncogene family%2C a [Source:ZFIN%3BAcc:ZDB-GENE-040801-2]	GO:0007264:small GTPase mediated signal transduction;GO:0015031:protein transport;	-	GO:0005525:GTP binding;	K07882	;ko04721 Synaptic vesicle cycle;ko04911 Insulin secretion;
ENSDARG00000104956	3913	393	5.89	343	4.91	326	4.93	541	9.73	585	9.52	573	9.25	472.53	2.02488	1.01784	0.112481	9.04897	1.4432e-19	5.67165e-18	Ups	4	74109908	74126928	-	si:dkey-165o8.2	si:dkey-165o8.2 [Source:ZFIN%3BAcc:ZDB-GENE-131122-2]	-	-	-	K12800	;ko04217 Necroptosis;ko04621 NOD-like receptor signaling pathway;ko04625 C-type lectin receptor signaling pathway;ko05130 Pathogenic Escherichia coli infection;ko05131 Shigellosis;ko05132 Salmonella infection;ko05133 Pertussis;ko05135 Yersinia infection;ko05164 Influenza A;ko05171 Coronavirus disease - COVID-19;
ENSDARG00000056913	1985	567	16.74	717	20.23	572	17.06	1001	35.5	1193	38.29	900	28.65	849.381	2.11458	1.08037	0.119594	9.03366	1.66022e-19	6.49367e-18	Ups	10	22819881	22834379	-	pcolcea	procollagen C-endopeptidase enhancer a [Source:ZFIN%3BAcc:ZDB-GENE-041014-370]	-	GO:0005576:extracellular region;	-	-	-
ENSDARG00000087143	1536	25	0.95	16	0.58	24	0.92	90	4.12	99	4.11	233	9.58	87.3153	8.12884	3.02305	0.334686	9.0325	1.67801e-19	6.55296e-18	Ups	5	28220339	28232801	+	serpina7	serpin peptidase inhibitor%2C clade A (alpha-1 antiproteinase%2C antitrypsin)%2C member 7 [Source:ZFIN%3BAcc:ZDB-GENE-041010-47]	GO:0030162:regulation of proteolysis;GO:0010951:negative regulation of endopeptidase activity;	-	GO:0004867:serine-type endopeptidase inhibitor activity;	K04525	-
ENSDARG00000074081	3845	54	0.82	64	0.93	55	0.85	175	3.2	166	2.75	148	2.43	116.754	3.58743	1.84295	0.204193	9.02551	1.78864e-19	6.96308e-18	Ups	12	38519347	38539130	+	dnai2b	dynein%2C axonemal%2C intermediate chain 2b [Source:ZFIN%3BAcc:ZDB-GENE-131016-1]	-	-	-	K11143	;ko05014 Amyotrophic lateral sclerosis;ko05016 Huntington disease;ko05022 Pathways of neurodegeneration - multiple diseases;
ENSDARG00000074508	4058	878	12.68	714	9.86	686	10.01	278	4.82	199	3.12	263	4.09	473.33	0.4121	-1.27893	0.141821	-9.01796	1.91629e-19	7.44834e-18	Down	11	11613451	11641748	-	si:dkey-28e7.3	si:dkey-28e7.3 [Source:ZFIN%3BAcc:ZDB-GENE-141215-28]	-	-	-	-	-
ENSDARG00000056407	1767	32	1.06	32	1.01	36	1.21	95	3.78	142	5.12	138	4.93	84.2137	4.72766	2.24113	0.248548	9.01688	1.93519e-19	7.51006e-18	Ups	18	30589691	30595595	+	irf8	interferon regulatory factor 8 [Source:ZFIN%3BAcc:ZDB-GENE-040718-367]	GO:0045658:regulation of neutrophil differentiation;GO:0006355:regulation of transcription, DNA-templated;GO:0030225:macrophage differentiation;	-	GO:0000975:regulatory region DNA binding;GO:0003700:sequence-specific DNA binding transcription factor activity;	K10155	;ko05133 Pertussis;
ENSDARG00000020953	4494	522	6.81	453	5.65	446	5.87	630	9.87	952	13.5	980	13.78	683.469	2.27056	1.18305	0.131251	9.01367	1.99273e-19	7.72128e-18	Ups	7	40265911	40307716	-	dnajb6b	DnaJ (Hsp40) homolog%2C subfamily B%2C member 6b [Source:ZFIN%3BAcc:ZDB-GENE-040426-1122]	-	-	-	K09512	-
ENSDARG00000093019	2252	82	2.13	69	1.72	51	1.34	286	8.94	583	16.49	547	15.35	291.133	8.81077	3.13927	0.348705	9.00265	2.20332e-19	8.52396e-18	Ups	8	8898327	8903869	+	si:dkey-83k24.5	si:dkey-83k24.5 [Source:ZFIN%3BAcc:ZDB-GENE-081104-440]	-	-	-	-	-
ENSDARG00000105674	841	49	3.41	27	1.8	29	2.04	108	9.04	187	14.17	138	10.37	95.7526	5.20008	2.37853	0.264571	8.99014	2.46912e-19	9.52259e-18	Ups	4	75199099	75208299	+	si:ch73-56d11.5	si:ch73-56d11.5 [Source:ZFIN%3BAcc:ZDB-GENE-161017-12]	-	GO:0016021:integral component of membrane;	-	-	-
ENSDARG00000036031	1652	531	18.84	412	13.97	456	16.34	150	6.39	150	5.78	147	5.62	289.288	0.404401	-1.30614	0.145294	-8.98968	2.47961e-19	9.54822e-18	Down	10	44089455	44117680	-	sept5b	septin 5b [Source:ZFIN%3BAcc:ZDB-GENE-040808-43]	GO:0007049:cell cycle;	GO:0031105:septin complex;	GO:0005525:GTP binding;	K04557	;ko05012 Parkinson disease;ko05022 Pathways of neurodegeneration - multiple diseases;
ENSDARG00000018283	1673	228	7.99	239	8	239	8.46	349	14.69	557	21.21	479	18.09	360.606	2.47362	1.30662	0.145548	8.97727	2.77556e-19	1.06384e-17	Ups	18	31094846	31097287	+	cyba	cytochrome b-245%2C alpha polypeptide [Source:ZFIN%3BAcc:ZDB-GENE-040426-1526]	-	-	GO:0020037:heme binding;	K08009	;ko04145 Phagosome;ko04380 Osteoclast differentiation;ko04613 Neutrophil extracellular trap formation;ko04621 NOD-like receptor signaling pathway;ko04670 Leukocyte transendothelial migration;ko05020 Prion disease;ko05140 Leishmaniasis;ko05418 Fluid shear stress and atherosclerosis;
ENSDARG00000090106	1976	523	15.51	417	11.82	259	7.76	69	2.46	97	3.13	88	2.81	223.161	0.268037	-1.8995	0.211774	-8.96945	2.97996e-19	1.13866e-17	Down	24	38670118	38710032	-	slc17a7b	solute carrier family 17 (vesicular glutamate transporter)%2C member 7b [Source:ZFIN%3BAcc:ZDB-GENE-131125-32]	-	-	-	K12302	;ko04721 Synaptic vesicle cycle;ko04723 Retrograde endocannabinoid signaling;ko04724 Glutamatergic synapse;ko05033 Nicotine addiction;
ENSDARG00000055565	3489	457	7.68	364	5.84	357	6.06	103	2.08	88	1.61	134	2.43	233.729	0.348786	-1.51959	0.169457	-8.9674	3.03609e-19	1.15656e-17	Down	2	31479919	31530139	+	cacnb2b	calcium channel%2C voltage-dependent%2C beta 2b [Source:ZFIN%3BAcc:ZDB-GENE-050208-129]	GO:0070588:calcium ion transmembrane transport;	GO:0005891:voltage-gated calcium channel complex;	GO:0005245:voltage-gated calcium channel activity;	K04863	;ko04010 MAPK signaling pathway;ko04260 Cardiac muscle contraction;ko04261 Adrenergic signaling in cardiomyocytes;ko04921 Oxytocin signaling pathway;ko05410 Hypertrophic cardiomyopathy;ko05412 Arrhythmogenic right ventricular cardiomyopathy;ko05414 Dilated cardiomyopathy;
ENSDARG00000103006	1196	132	6.47	114	5.34	111	5.49	9	0.53	8	0.43	18	0.95	58.9882	0.123807	-3.01383	0.336264	-8.9627	3.16817e-19	1.20318e-17	Down	10	373397	380971	+	si:ch1073-303d10.1	si:ch1073-303d10.1 [Source:ZFIN%3BAcc:ZDB-GENE-141216-327]	-	-	-	-	-
ENSDARG00000091792	10675	674	3.7	807	4.23	668	3.7	285	1.88	212	1.27	228	1.35	451.449	0.428947	-1.22113	0.136293	-8.95955	3.25994e-19	1.23614e-17	Down	17	7606452	7626410	+	akap12a	A kinase (PRKA) anchor protein 12a [Source:ZFIN%3BAcc:ZDB-GENE-110310-3]	-	-	-	-	-
ENSDARG00000100231	2977	105	2.07	128	2.41	91	1.81	243	5.75	236	5.05	240	5.09	181.604	2.81465	1.49295	0.166779	8.95167	3.50138e-19	1.32567e-17	Ups	25	13635142	13648406	+	ccdc135	coiled-coil domain containing 135 [Source:ZFIN%3BAcc:ZDB-GENE-120406-10]	-	-	-	K18402	-
ENSDARG00000012340	3270	450	8.07	431	7.38	397	7.19	140	3.01	143	2.79	149	2.88	268.385	0.427951	-1.22448	0.136993	-8.9383	3.95219e-19	1.49407e-17	Down	23	23991870	24069305	+	ptpn11b	protein tyrosine phosphatase%2C non-receptor type 11%2C b [Source:ZFIN%3BAcc:ZDB-GENE-040426-1158]	GO:0006470:protein dephosphorylation;	-	GO:0004725:protein tyrosine phosphatase activity;	K07293	;ko04013 MAPK signaling pathway - fly;ko04014 Ras signaling pathway;ko04072 Phospholipase D signaling pathway;ko04360 Axon guidance;ko04625 C-type lectin receptor signaling pathway;ko04630 JAK-STAT signaling pathway;ko04650 Natural killer cell mediated cytotoxicity;ko04670 Leukocyte transendothelial migration;ko04722 Neurotrophin signaling pathway;ko04920 Adipocytokine signaling pathway;ko04931 I…
ENSDARG00000088315	2510	305	7.12	400	8.93	270	6.37	71	1.99	70	1.78	100	2.52	187.825	0.312902	-1.67622	0.187908	-8.92041	4.64567e-19	1.7509e-17	Down	10	29204382	29215208	-	si:ch211-103f14.3	si:ch211-103f14.3 [Source:ZFIN%3BAcc:ZDB-GENE-110411-160]	-	-	-	-	-
ENSDARG00000039652	5174	744	8.43	645	6.98	545	6.23	963	13.1	1185	14.59	980	11.97	866.547	2.04783	1.03409	0.116162	8.9022	5.47489e-19	2.05098e-17	Ups	20	52778916	52920080	+	si:dkey-235d18.5	si:dkey-235d18.5 [Source:ZFIN%3BAcc:ZDB-GENE-041014-243]	-	-	-	K12473	;ko04144 Endocytosis;ko04913 Ovarian steroidogenesis;ko04925 Aldosterone synthesis and secretion;ko04927 Cortisol synthesis and secretion;ko04934 Cushing syndrome;ko04976 Bile secretion;ko04979 Cholesterol metabolism;ko05145 Toxoplasmosis;ko05160 Hepatitis C;
ENSDARG00000105595	4363	35	0.47	35	0.45	26	0.35	121	1.95	117	1.71	111	1.61	79.2163	4.61143	2.20521	0.247751	8.90094	5.53768e-19	2.07138e-17	Ups	7	20677384	20697267	+	si:dkey-111f13.5	si:dkey-111f13.5 [Source:ZFIN%3BAcc:ZDB-GENE-160728-63]	-	-	-	-	-
ENSDARG00000053774	2574	554	12.62	599	13.04	680	15.64	172	4.7	173	4.28	251	6.16	380.45	0.410202	-1.28559	0.144588	-8.8914	6.03436e-19	2.24364e-17	Down	22	38791904	38806070	+	alpi.2	alkaline phosphatase%2C intestinal%2C tandem duplicate 2 [Source:ZFIN%3BAcc:ZDB-GENE-050626-142]	GO:0008152:metabolic process;	-	GO:0016791:phosphatase activity;	K01077	;ko00730 Thiamine metabolism;ko00790 Folate biosynthesis;ko01100 Metabolic pathways;ko01240 Biosynthesis of cofactors;ko02020 Two-component system;
ENSDARG00000070683	1118	110	5.77	143	7.16	107	5.66	238	14.99	271	15.44	256	14.47	195.233	2.69149	1.4284	0.160714	8.88787	6.22925e-19	2.31265e-17	Ups	25	16036180	16050451	-	dkk3b	dickkopf WNT signaling pathway inhibitor 3b [Source:ZFIN%3BAcc:ZDB-GENE-061207-74]	-	-	-	-	-
ENSDARG00000044485	3664	163	2.61	205	3.13	166	2.68	280	5.38	402	6.99	402	6.93	279.382	2.5622	1.35738	0.152831	8.88158	6.59174e-19	2.44357e-17	Ups	23	39227796	39234669	+	sall4	spalt-like transcription factor 4 [Source:ZFIN%3BAcc:ZDB-GENE-060328-2]	GO:0035118:embryonic pectoral fin morphogenesis;GO:0045743:positive regulation of fibroblast growth factor receptor signaling pathway;	GO:0005622:intracellular;	GO:0008270:zinc ion binding;GO:0003676:nucleic acid binding;	-	-
ENSDARG00000053746	1460	207	8.31	210	8.06	165	6.69	31	1.49	37	1.61	48	2.08	107.005	0.251965	-1.9887	0.224307	-8.86597	7.584e-19	2.80721e-17	Down	2	1331990	1346930	+	CABZ01084566.1	-	-	-	-	-	-
ENSDARG00000091734	1765	159	5.28	216	6.86	171	5.73	324	12.92	440	15.88	343	12.28	286.074	2.5664	1.35975	0.153411	8.86341	7.76066e-19	2.86406e-17	Ups	6	36900074	36919099	+	traf3ip2l	TRAF3 interacting protein 2-like [Source:ZFIN%3BAcc:ZDB-GENE-110919-1]	-	-	-	-	-
ENSDARG00000074322	1011	124	7.19	186	10.31	157	9.19	289	20.12	313	19.72	361	22.56	247.574	2.608	1.38294	0.156091	8.85983	8.01381e-19	2.9531e-17	Ups	25	13094886	13097591	+	si:ch211-194m7.3	si:ch211-194m7.3 [Source:ZFIN%3BAcc:ZDB-GENE-131121-19]	-	-	-	-	-
ENSDARG00000104436	1752	3282	109.8	3644	116.51	3110	105.07	1549	62.24	1209	43.96	1184	42.7	2212.93	0.499989	-1.00003	0.113	-8.84982	8.76614e-19	3.22555e-17	Down	3	45413848	45420953	-	zgc:153426	zgc:153426 [Source:ZFIN%3BAcc:ZDB-GENE-060929-220]	GO:0051258:protein polymerization;GO:0007017:microtubule-based process;	GO:0005874:microtubule;GO:0005737:cytoplasm;	GO:0003924:GTPase activity;GO:0005200:structural constituent of cytoskeleton;GO:0005525:GTP binding;	K07375	;ko04145 Phagosome;ko04540 Gap junction;ko05010 Alzheimer disease;ko05012 Parkinson disease;ko05014 Amyotrophic lateral sclerosis;ko05016 Huntington disease;ko05020 Prion disease;ko05022 Pathways of neurodegeneration - multiple diseases;ko05130 Pathogenic Escherichia coli infection;ko05132 Salmonella infection;
ENSDARG00000070467	3166	271	5.02	282	4.99	242	4.52	68	1.51	40	0.8	74	1.48	150.814	0.290235	-1.78471	0.20176	-8.84569	9.09645e-19	3.34214e-17	Down	11	27880049	27909955	-	lactbl1b	lactamase%2C beta-like 1b [Source:ZFIN%3BAcc:ZDB-GENE-061207-53]	-	-	-	-	-
ENSDARG00000101735	2948	545	10.84	624	11.86	568	11.4	208	4.97	224	4.84	228	4.89	378.223	0.480966	-1.05599	0.119446	-8.84077	9.50575e-19	3.48736e-17	Down	9	2530715	2563131	+	chn1	chimerin 1 [Source:ZFIN%3BAcc:ZDB-GENE-040426-1934]	GO:0035556:intracellular signal transduction;GO:0043547:positive regulation of GTPase activity;	GO:0005622:intracellular;	GO:0046872:metal ion binding;GO:0001565:phorbol ester receptor activity;	-	-
ENSDARG00000104361	1864	478	15.03	421	12.65	393	12.48	120	4.53	108	3.69	163	5.52	262.656	0.382524	-1.38638	0.157032	-8.82864	1.05952e-18	3.8642e-17	Down	6	24718043	24721872	+	barhl2	BarH-like homeobox 2 [Source:ZFIN%3BAcc:ZDB-GENE-050913-153]	GO:0006355:regulation of transcription, DNA-templated;	GO:0005634:nucleus;	GO:0003700:sequence-specific DNA binding transcription factor activity;GO:0043565:sequence-specific DNA binding;	K09360	-
ENSDARG00000027236	1399	1751	73.36	1676	67.11	1438	60.84	194	9.76	185	8.42	344	15.54	848.985	0.187214	-2.41724	0.27445	-8.80758	1.27877e-18	4.60969e-17	Down	11	29997172	30004914	+	rs1a	retinoschisin 1a [Source:ZFIN%3BAcc:ZDB-GENE-040801-171]	GO:0010842:retina layer formation;GO:0007155:cell adhesion;GO:0007601:visual perception;	-	-	-	-
ENSDARG00000022615	4600	312	3.98	283	3.45	166	2.14	958	14.66	1422	19.69	1171	16.08	770.864	5.90261	2.56135	0.291894	8.77495	1.70973e-18	6.12459e-17	Ups	2	1073933	1115009	-	si:ch211-241e1.3	si:ch211-241e1.3 [Source:ZFIN%3BAcc:ZDB-GENE-030131-230]	-	-	-	K06240	;ko04151 PI3K-Akt signaling pathway;ko04510 Focal adhesion;ko04512 ECM-receptor interaction;ko05145 Toxoplasmosis;ko05146 Amoebiasis;ko05165 Human papillomavirus infection;ko05200 Pathways in cancer;ko05222 Small cell lung cancer;
ENSDARG00000035326	1718	521	17.77	535	17.44	611	21.05	719	29.46	1052	39.01	1012	37.22	761.367	2.10328	1.07264	0.122246	8.77442	1.71791e-18	6.13924e-17	Ups	5	36250497	36254402	+	nccrp1	non-specific cytotoxic cell receptor protein 1 [Source:ZFIN%3BAcc:ZDB-GENE-000210-13]	GO:0030163:protein catabolic process;	GO:0005737:cytoplasm;	-	-	-
ENSDARG00000076872	3987	197	2.9	176	2.47	179	2.66	34	0.6	15	0.24	42	0.67	98.1848	0.208678	-2.26065	0.257931	-8.76457	1.87488e-18	6.68096e-17	Down	6	9631243	9651887	+	MPP4 (1 of many)	membrane palmitoylated protein 4 [Source:HGNC Symbol%3BAcc:HGNC:13680]	-	-	-	K08378	-
ENSDARG00000070929	1943	405	12.22	354	10.21	388	11.82	123	4.46	120	3.93	128	4.16	237.966	0.409269	-1.28888	0.147112	-8.76118	1.93215e-18	6.86535e-17	Down	6	26567418	26569360	-	sox14	SRY (sex determining region Y)-box 14 [Source:ZFIN%3BAcc:ZDB-GENE-051113-268]	GO:0021854:hypothalamus development;GO:0006355:regulation of transcription, DNA-templated;	GO:0005634:nucleus;	GO:0003677:DNA binding;	K09267	-
ENSDARG00000087198	1262	305	14.17	337	14.96	275	12.9	516	28.78	540	27.26	466	23.33	418.643	2.1055	1.07416	0.122825	8.74545	2.2213e-18	7.87026e-17	Ups	19	12995970	13007561	+	cthrc1a	collagen triple helix repeat containing 1a [Source:ZFIN%3BAcc:ZDB-GENE-040808-22]	-	GO:0005581:collagen trimer;	-	-	-
ENSDARG00000003210	2878	552	11.24	469	9.13	452	9.3	181	4.43	148	3.28	154	3.38	306.959	0.416002	-1.26534	0.144776	-8.73998	2.33156e-18	8.23739e-17	Down	18	7288019	7345612	+	ANO2 (1 of many)	anoctamin 2 [Source:HGNC Symbol%3BAcc:HGNC:1183]	-	-	-	K19497	;ko04740 Olfactory transduction;
ENSDARG00000063223	1029	149	8.49	114	6.21	128	7.36	214	14.64	371	22.97	420	25.79	243.154	3.22778	1.69054	0.193493	8.73694	2.39502e-18	8.44958e-17	Ups	2	6349531	6350559	-	arl14	ADP-ribosylation factor-like 14 [Source:ZFIN%3BAcc:ZDB-GENE-070705-288]	GO:0007264:small GTPase mediated signal transduction;	GO:0005622:intracellular;	GO:0005525:GTP binding;	K17200	-
ENSDARG00000058557	2364	2	0.05	0	0	4	0.1	62	1.85	88	2.37	87	2.33	44.8356	49.7854	5.63765	0.645784	8.72993	2.54833e-18	8.9777e-17	Ups	19	10509147	10520900	-	il11b	interleukin 11b [Source:ZFIN%3BAcc:ZDB-GENE-051019-2]	-	-	-	-	-
ENSDARG00000106002	762	93	7.15	104	7.65	68	5.28	581	53.68	1737	145.23	1722	142.78	781.544	19.0934	4.255	0.487674	8.72509	2.65974e-18	9.3437e-17	Ups	21	5319724	5327189	-	CABZ01063789.1	-	-	-	-	-	-
ENSDARG00000091085	608	9	0.87	6	0.55	10	0.97	44	5.09	86	9.01	128	13.3	51.1329	12.913	3.69075	0.42306	8.72395	2.68664e-18	9.41159e-17	Ups	18	10720010	10721649	+	lepa	leptin a [Source:ZFIN%3BAcc:ZDB-GENE-081001-1]	GO:0007165:signal transduction;GO:0043010:camera-type eye development;GO:0048839:inner ear development;GO:0007399:nervous system development;	GO:0005576:extracellular region;	GO:0005179:hormone activity;	K05424	;ko04060 Cytokine-cytokine receptor interaction;ko04080 Neuroactive ligand-receptor interaction;ko04152 AMPK signaling pathway;ko04630 JAK-STAT signaling pathway;ko04920 Adipocytokine signaling pathway;ko04932 Non-alcoholic fatty liver disease;
ENSDARG00000042336	2766	481	10.19	537	10.88	453	9.69	153	3.89	189	4.35	182	4.16	313.565	0.450665	-1.14987	0.131837	-8.72194	2.7347e-18	9.56646e-17	Down	18	8847556	8884799	+	impdh1a	IMP (inosine 5'-monophosphate) dehydrogenase 1a [Source:ZFIN%3BAcc:ZDB-GENE-040704-15]	GO:0055114:oxidation-reduction process;GO:0006177:GMP biosynthetic process;	GO:0005737:cytoplasm;GO:0005634:nucleus;	GO:0046872:metal ion binding;GO:0000166:nucleotide binding;GO:0003938:IMP dehydrogenase activity;	K00088	;ko00230 Purine metabolism;ko00983 Drug metabolism - other enzymes;ko01100 Metabolic pathways;ko01110 Biosynthesis of secondary metabolites;
ENSDARG00000023537	4032	619	9	649	9.02	549	8.06	212	3.7	157	2.48	239	3.75	380.35	0.424043	-1.23772	0.142009	-8.71579	2.88738e-18	1.00722e-16	Down	22	12954436	13018215	-	ahr1b	aryl hydrocarbon receptor 1b [Source:ZFIN%3BAcc:ZDB-GENE-050922-1]	GO:0006355:regulation of transcription, DNA-templated;GO:0042221:response to chemical;GO:0007165:signal transduction;	GO:0005634:nucleus;	GO:0004871:signal transducer activity;GO:0003677:DNA binding;GO:0046983:protein dimerization activity;	K09093	;ko04659 Th17 cell differentiation;ko04934 Cushing syndrome;
ENSDARG00000088634	2540	212	4.89	206	4.54	160	3.73	42	1.16	34	0.85	42	1.04	106.933	0.258846	-1.94983	0.223797	-8.7125	2.97241e-18	1.03542e-16	Down	2	147297	167818	-	adcy1b	adenylate cyclase 1b [Source:ZFIN%3BAcc:ZDB-GENE-100805-1]	GO:0035556:intracellular signal transduction;GO:0009190:cyclic nucleotide biosynthetic process;GO:0016199:axon midline choice point recognition;GO:0031290:retinal ganglion cell axon guidance;	GO:0016021:integral component of membrane;	GO:0004016:adenylate cyclase activity;GO:0000166:nucleotide binding;	K08041	;ko00230 Purine metabolism;ko01100 Metabolic pathways;ko01522 Endocrine resistance;ko04015 Rap1 signaling pathway;ko04020 Calcium signaling pathway;ko04022 cGMP-PKG signaling pathway;ko04024 cAMP signaling pathway;ko04062 Chemokine signaling pathway;ko04072 Phospholipase D signaling pathway;ko04114 Oocyte meiosis;ko04211 Longevity regulating pathway;ko04213 Longevity regulating pathway - multiple…
ENSDARG00000057427	4734	2276	28.18	2422	28.66	1730	21.63	215	3.2	233	3.14	398	5.31	1100.37	0.165833	-2.59219	0.297619	-8.70978	3.04463e-18	1.05762e-16	Down	7	15017806	15057728	+	sv2ba	synaptic vesicle glycoprotein 2Ba [Source:ZFIN%3BAcc:ZDB-GENE-070209-134]	GO:0055085:transmembrane transport;	GO:0016021:integral component of membrane;	GO:0022857:transmembrane transporter activity;	K06258	;ko04512 ECM-receptor interaction;
ENSDARG00000078057	2236	293	7.68	270	6.76	313	8.29	61	1.92	75	2.14	98	2.77	172.335	0.336834	-1.56989	0.180361	-8.70416	3.19947e-18	1.10985e-16	Down	1	11194759	11213620	+	snx8b	sorting nexin 8b [Source:ZFIN%3BAcc:ZDB-GENE-090313-317]	-	-	-	K17922	-
ENSDARG00000069438	3866	557	8.44	616	8.93	639	9.78	223	4.06	245	4.04	215	3.51	393.908	0.477207	-1.06731	0.122871	-8.68646	3.739e-18	1.29159e-16	Down	1	47010692	47080510	-	neurl1aa	neuralized E3 ubiquitin protein ligase 1Aa [Source:ZFIN%3BAcc:ZDB-GENE-090311-3]	-	-	GO:0008270:zinc ion binding;	K01931	-
ENSDARG00000069826	623	387	36.41	301	27.06	394	37.43	703	79.44	657	67.19	569	57.7	519.908	2.26052	1.17665	0.135471	8.68563	3.76638e-18	1.29924e-16	Ups	9	22305731	22306561	-	crygm2d15	crystallin%2C gamma M2d15 [Source:ZFIN%3BAcc:ZDB-GENE-040718-322]	-	-	-	-	-
ENSDARG00000056036	4713	3093	38.47	3050	36.25	2394	30.07	376	5.62	400	5.41	650	8.71	1518.29	0.210511	-2.24803	0.258943	-8.68158	3.90296e-18	1.34263e-16	Down	5	28373111	28402105	+	stxbp1b	syntaxin binding protein 1b [Source:ZFIN%3BAcc:ZDB-GENE-060531-166]	GO:0006904:vesicle docking involved in exocytosis;	-	-	K15292	;ko04721 Synaptic vesicle cycle;
ENSDARG00000092976	6343	1027	9.49	1210	10.69	1233	11.51	433	4.81	369	3.71	524	5.22	757.258	0.483329	-1.04892	0.12085	-8.67953	3.97408e-18	1.3652e-16	Down	10	19470236	19567248	-	si:ch211-127i16.2	si:ch211-127i16.2 [Source:ZFIN%3BAcc:ZDB-GENE-091204-54]	-	-	-	K00274	;ko00260 Glycine, serine and threonine metabolism;ko00330 Arginine and proline metabolism;ko00340 Histidine metabolism;ko00350 Tyrosine metabolism;ko00360 Phenylalanine metabolism;ko00380 Tryptophan metabolism;ko00950 Isoquinoline alkaloid biosynthesis;ko00982 Drug metabolism - cytochrome P450;ko01100 Metabolic pathways;ko01110 Biosynthesis of secondary metabolites;ko04726 Serotonergic synapse;ko…
ENSDARG00000078411	1394	208	8.75	193	7.76	198	8.41	25	1.26	35	1.6	57	2.58	109.72	0.246016	-2.02317	0.23338	-8.66902	4.3585e-18	1.49519e-16	Down	5	31721158	31722983	-	hspb15	heat shock protein%2C alpha-crystallin-related%2C b15 [Source:ZFIN%3BAcc:ZDB-GENE-080214-5]	GO:0006950:response to stress;	-	-	-	-
ENSDARG00000013711	1696	200	6.91	224	7.4	221	7.71	308	12.78	495	18.59	532	19.82	341.773	2.6045	1.381	0.159366	8.66565	4.48964e-18	1.53594e-16	Ups	8	19240444	19250439	-	-	-	-	-	GO:0008270:zinc ion binding;GO:0003677:DNA binding;	K17284	;ko03320 PPAR signaling pathway;
ENSDARG00000060671	5822	615	6.19	549	5.28	637	6.48	186	2.25	103	1.13	204	2.21	357.199	0.346687	-1.5283	0.176765	-8.64594	5.33653e-18	1.81566e-16	Down	9	46569453	46582158	-	lct	lactase [Source:ZFIN%3BAcc:ZDB-GENE-081104-434]	-	-	-	K01229	;ko00052 Galactose metabolism;ko01100 Metabolic pathways;ko04973 Carbohydrate digestion and absorption;
ENSDARG00000070571	2970	137	2.7	130	2.45	134	2.67	220	5.21	322	6.91	292	6.21	213.711	2.62418	1.39187	0.160997	8.6453	5.36656e-18	1.82338e-16	Ups	11	24478908	24519389	+	-	-	-	-	-	-	-
ENSDARG00000014024	1717	17	0.58	44	1.44	11	0.38	434	17.79	867	32.17	709	26.09	382.204	35.3498	5.14363	0.595585	8.63627	5.80802e-18	1.96531e-16	Ups	4	75175969	75185694	+	ms4a17a.4	membrane-spanning 4-domains%2C subfamily A%2C member 17A.4 [Source:ZFIN%3BAcc:ZDB-GENE-070822-16]	-	GO:0016021:integral component of membrane;	-	-	-
ENSDARG00000105131	5893	632	6.29	715	6.8	559	5.61	184	2.2	219	2.37	271	2.91	404.968	0.446805	-1.16228	0.134756	-8.62507	6.4052e-18	2.16443e-16	Down	3	36257896	36278204	-	cog1	component of oligomeric golgi complex 1 [Source:ZFIN%3BAcc:ZDB-GENE-050302-128]	-	-	-	K13765	;ko04744 Phototransduction;ko05030 Cocaine addiction;
ENSDARG00000002193	1555	12944	487.9	15751	567.4	12684	482.82	1536	69.54	1020	41.79	2270	92.23	6975.47	0.147428	-2.76192	0.32088	-8.60731	7.47936e-18	2.52056e-16	Down	8	53668767	53670321	-	rho	rhodopsin [Source:ZFIN%3BAcc:ZDB-GENE-990415-271]	GO:0018298:protein-chromophore linkage;GO:0016038:absorption of visible light;GO:0007602:phototransduction;GO:0009584:detection of visible light;GO:0007601:visual perception;GO:0007186:G-protein coupled receptor signaling pathway;	GO:0016021:integral component of membrane;GO:0001750:photoreceptor outer segment;	GO:0008020:G-protein coupled photoreceptor activity;	K04250	;ko04744 Phototransduction;
ENSDARG00000012610	3385	1159	20.07	1441	23.85	1260	22.03	122	2.54	91	1.71	208	3.88	645.369	0.137546	-2.86201	0.332639	-8.60394	7.70259e-18	2.59227e-16	Down	2	5568243	5593212	-	saga	S-antigen%3B retina and pineal gland (arrestin) a [Source:ZFIN%3BAcc:ZDB-GENE-040426-1538]	GO:0007165:signal transduction;	-	-	K19627	;ko04744 Phototransduction;
ENSDARG00000042470	1189	18	0.89	16	0.75	18	0.9	69	4.09	83	4.45	119	6.32	57.8112	6.56373	2.71452	0.315645	8.59989	7.97903e-18	2.67804e-16	Ups	22	21450670	21451858	-	s1pr3a	sphingosine-1-phosphate receptor 3a [Source:ZFIN%3BAcc:ZDB-GENE-050208-347]	GO:0007186:G-protein coupled receptor signaling pathway;	GO:0016021:integral component of membrane;	GO:0038036:sphingosine-1-phosphate receptor activity;	K04290	;ko04071 Sphingolipid signaling pathway;ko04080 Neuroactive ligand-receptor interaction;
ENSDARG00000058206	2296	461	11.77	639	15.59	475	12.25	1324	40.6	2422	67.21	2087	57.43	1310.58	4.66725	2.22257	0.258475	8.59879	8.05595e-18	2.70021e-16	Ups	14	11151486	11154988	+	si:ch211-153b23.5	si:ch211-153b23.5 [Source:ZFIN%3BAcc:ZDB-GENE-030131-9744]	-	-	-	-	-
ENSDARG00000076838	870	1761	118.64	1851	119.18	1255	85.39	2152	174.14	2844	208.26	3214	233.4	2236.06	2.12966	1.09062	0.126963	8.59008	8.69087e-18	2.9091e-16	Ups	2	42379323	42385143	-	apom	apolipoprotein M [Source:ZFIN%3BAcc:ZDB-GENE-010605-5]	-	-	-	K17308	-
ENSDARG00000097804	2771	420	8.88	459	9.28	422	9.01	117	2.97	154	3.54	170	3.88	273.058	0.428056	-1.22413	0.14258	-8.58554	9.04101e-18	3.01412e-16	Down	15	40109990	40115957	-	lypc	ly6 domain containing%2C pigment cell [Source:ZFIN%3BAcc:ZDB-GENE-131127-361]	-	-	-	K06846	-
ENSDARG00000105447	1841	477	15.19	589	17.92	386	12.41	153	5.85	97	3.36	146	5.01	287.073	0.346797	-1.52784	0.178174	-8.57496	9.91246e-18	3.29789e-16	Down	18	43370722	43445013	+	si:ch211-129p13.1	si:ch211-129p13.1 [Source:ZFIN%3BAcc:ZDB-GENE-160113-47]	-	-	-	-	-
ENSDARG00000104574	7514	515	4.02	656	4.89	609	4.8	759	7.11	1037	8.79	1117	9.39	801.62	2.06365	1.0452	0.121958	8.57014	1.0336e-17	3.42289e-16	Ups	7	8833689	9031807	+	pcsk6	proprotein convertase subtilisin/kexin type 6 [Source:ZFIN%3BAcc:ZDB-GENE-100908-1]	-	-	-	K01349	-
ENSDARG00000025826	4379	806	10.79	694	8.88	595	8.04	911	14.65	1311	19.07	1210	17.46	944.649	2.06759	1.04795	0.122479	8.55617	1.16684e-17	3.85383e-16	Ups	3	41505779	41564380	+	gna12a	guanine nucleotide binding protein (G protein) alpha 12a [Source:ZFIN%3BAcc:ZDB-GENE-050221-1]	GO:0007266:Rho protein signal transduction;GO:2000048:negative regulation of cell-cell adhesion mediated by cadherin;GO:0042074:cell migration involved in gastrulation;GO:0009826:unidimensional cell growth;GO:0032956:regulation of actin cytoskeleton organization;GO:0055113:epiboly involved in gastrulation with mouth forming second;GO:0043149:stress fiber assembly;GO:0007188:adenylate cyclase-modu…	GO:0031526:brush border membrane;GO:0005834:heterotrimeric G-protein complex;	GO:0004871:signal transducer activity;GO:0005525:GTP binding;GO:0031683:G-protein beta/gamma-subunit complex binding;GO:0003924:GTPase activity;GO:0031752:D5 dopamine receptor binding;	K04346	;ko04010 MAPK signaling pathway;ko04022 cGMP-PKG signaling pathway;ko04071 Sphingolipid signaling pathway;ko04072 Phospholipase D signaling pathway;ko04270 Vascular smooth muscle contraction;ko04361 Axon regeneration;ko04730 Long-term depression;ko04810 Regulation of actin cytoskeleton;ko04928 Parathyroid hormone synthesis, secretion and action;ko05130 Pathogenic Escherichia coli infection;ko0516…
ENSDARG00000074085	1565	107	4.01	76	2.72	108	4.08	255	11.47	220	8.96	213	8.6	171.48	2.9972	1.58362	0.185141	8.55357	1.19336e-17	3.93096e-16	Ups	22	6752250	6772350	-	si:ch1073-188e1.1	si:ch1073-188e1.1 [Source:ZFIN%3BAcc:ZDB-GENE-070705-5]	-	-	-	-	-
ENSDARG00000035178	2023	197	5.71	252	6.98	190	5.56	330	11.48	420	13.23	408	12.74	308.921	2.29192	1.19655	0.139957	8.54942	1.23705e-17	4.06409e-16	Ups	5	54873358	54890801	-	gna14	guanine nucleotide binding protein (G protein)%2C alpha 14 [Source:ZFIN%3BAcc:ZDB-GENE-040808-7]	GO:0060158:phospholipase C-activating dopamine receptor signaling pathway;GO:0007188:adenylate cyclase-modulating G-protein coupled receptor signaling pathway;	GO:0005834:heterotrimeric G-protein complex;	GO:0004871:signal transducer activity;GO:0031683:G-protein beta/gamma-subunit complex binding;GO:0003924:GTPase activity;GO:0001664:G-protein coupled receptor binding;GO:0005525:GTP binding;	K04634	;ko04015 Rap1 signaling pathway;ko04020 Calcium signaling pathway;ko04022 cGMP-PKG signaling pathway;ko04062 Chemokine signaling pathway;ko04071 Sphingolipid signaling pathway;ko04261 Adrenergic signaling in cardiomyocytes;ko04270 Vascular smooth muscle contraction;ko04361 Axon regeneration;ko04371 Apelin signaling pathway;ko04540 Gap junction;ko04611 Platelet activation;ko04713 Circadian entrain…
ENSDARG00000099793	3332	728	12.81	668	11.23	675	11.99	285	6.02	191	3.65	230	4.36	436.895	0.433094	-1.20725	0.141291	-8.54439	1.29214e-17	4.23389e-16	Down	19	19705129	19766384	-	cspg5b	chondroitin sulfate proteoglycan 5b [Source:ZFIN%3BAcc:ZDB-GENE-060503-368]	-	-	-	K08116	-
ENSDARG00000096721	496	242	28.6	269	30.38	213	25.42	54	7.66	49	6.29	75	9.55	139.422	0.31106	-1.68473	0.197366	-8.53608	1.38855e-17	4.54379e-16	Down	12	28849132	28856100	-	si:rp71-1c10.11	si:rp71-1c10.11 [Source:ZFIN%3BAcc:ZDB-GENE-130603-61]	-	-	-	-	-
ENSDARG00000076710	1822	69	2.22	121	3.72	80	2.6	176	6.8	260	9.09	305	10.58	176.67	3.46096	1.79117	0.209846	8.53565	1.39374e-17	4.54878e-16	Ups	15	37829470	37831653	-	si:dkey-42l23.7	si:dkey-42l23.7 [Source:ZFIN%3BAcc:ZDB-GENE-131121-326]	-	-	-	-	-
ENSDARG00000095695	1670	15	0.53	9	0.3	6	0.21	48	2.02	99	3.78	95	3.59	49.0759	10.1434	3.34247	0.391645	8.53443	1.40848e-17	4.59086e-16	Ups	4	75168277	75208498	+	ms4a17a.10	membrane-spanning 4-domains%2C subfamily A%2C member 17A.10 [Source:ZFIN%3BAcc:ZDB-GENE-080829-3]	-	-	-	-	-
ENSDARG00000024365	2700	184	3.99	157	3.26	169	3.7	297	7.74	302	7.13	327	7.65	247.444	2.29682	1.19964	0.140688	8.52694	1.50268e-17	4.87347e-16	Ups	2	42027177	42071214	+	crlf1a	cytokine receptor-like factor 1a [Source:ZFIN%3BAcc:ZDB-GENE-040718-397]	-	-	-	-	-
ENSDARG00000023683	7157	706	5.78	575	4.5	497	4.11	181	1.78	161	1.43	230	2.03	367.763	0.406943	-1.2971	0.152119	-8.52691	1.50303e-17	4.87347e-16	Down	8	22838479	22905944	+	cacna1fb	calcium channel%2C voltage-dependent%2C L type%2C alpha 1F subunit [Source:ZFIN%3BAcc:ZDB-GENE-031104-1]	-	-	-	K04853	;ko04010 MAPK signaling pathway;ko04020 Calcium signaling pathway;ko04022 cGMP-PKG signaling pathway;ko04024 cAMP signaling pathway;ko04260 Cardiac muscle contraction;ko04261 Adrenergic signaling in cardiomyocytes;ko04270 Vascular smooth muscle contraction;ko04723 Retrograde endocannabinoid signaling;ko04725 Cholinergic synapse;ko04726 Serotonergic synapse;ko04727 GABAergic synapse;ko04911 Insuli…
ENSDARG00000023272	2211	203	5.38	195	4.94	177	4.74	36	1.15	52	1.5	39	1.11	108.157	0.27941	-1.83954	0.215907	-8.52007	1.59456e-17	5.16105e-16	Down	20	48240839	48255702	-	tfap2d	transcription factor AP-2 delta (activating enhancer binding protein 2 delta) [Source:ZFIN%3BAcc:ZDB-GENE-050913-99]	GO:0006355:regulation of transcription, DNA-templated;	GO:0005634:nucleus;	GO:0003700:sequence-specific DNA binding transcription factor activity;GO:0003677:DNA binding;	K09178	-
ENSDARG00000099299	2840	820	16.92	704	13.89	709	14.78	235	5.83	148	3.32	286	6.36	453.16	0.379181	-1.39904	0.164207	-8.51997	1.59588e-17	5.16105e-16	Down	15	106126	117045	-	si:ch1073-83n3.2	si:ch1073-83n3.2 [Source:ZFIN%3BAcc:ZDB-GENE-141219-10]	-	-	-	-	-
ENSDARG00000067831	1069	15	0.82	8	0.42	10	0.55	76	5	69	4.11	72	4.26	45.3476	8.33171	3.05861	0.359136	8.51659	1.64315e-17	5.30013e-16	Ups	12	47933316	47954871	+	tbata	thymus%2C brain and testes associated [Source:ZFIN%3BAcc:ZDB-GENE-121030-4]	-	-	-	-	-
ENSDARG00000091579	1360	235	10.13	236	9.72	271	11.79	407	21.07	413	19.35	413	19.19	338.991	2.10305	1.07248	0.125947	8.51532	1.66125e-17	5.34461e-16	Ups	3	48505116	48521272	+	si:ch211-66e2.5	si:ch211-66e2.5 [Source:ZFIN%3BAcc:ZDB-GENE-131121-180]	-	-	-	-	-
ENSDARG00000100956	4061	207	2.99	260	3.59	186	2.71	34	0.59	30	0.47	63	0.98	119.367	0.245739	-2.0248	0.237983	-8.50819	1.76669e-17	5.67649e-16	Down	14	46657732	46684054	+	si:ch211-276i12.4	si:ch211-276i12.4 [Source:ZFIN%3BAcc:ZDB-GENE-141216-218]	-	-	-	-	-
ENSDARG00000040008	3018	324	6.29	328	6.09	278	5.45	49	1.14	57	1.2	109	2.28	176.367	0.291173	-1.78005	0.209586	-8.49317	2.01068e-17	6.44377e-16	Down	24	32497110	32560305	+	neurod6a	neuronal differentiation 6a [Source:ZFIN%3BAcc:ZDB-GENE-010608-1]	GO:0006355:regulation of transcription, DNA-templated;GO:0050769:positive regulation of neurogenesis;	GO:0005634:nucleus;	GO:0003677:DNA binding;GO:0046983:protein dimerization activity;	K09080	-
ENSDARG00000057669	1005	159	9.27	213	11.87	151	8.89	26	1.82	25	1.58	43	2.7	94.1885	0.227343	-2.13706	0.251691	-8.4908	2.05214e-17	6.56816e-16	Down	1	53480127	53502501	+	-	-	-	-	-	K13365	;ko04530 Tight junction;ko04928 Parathyroid hormone synthesis, secretion and action;ko05130 Pathogenic Escherichia coli infection;ko05165 Human papillomavirus infection;
ENSDARG00000076958	1284	6	0.27	6	0.26	1	0.05	65	3.56	50	2.48	76	3.74	37.4682	18.6222	4.21895	0.497092	8.48726	2.11575e-17	6.76305e-16	Ups	7	8297359	8298897	+	jac8	jacalin 8 [Source:ZFIN%3BAcc:ZDB-GENE-080218-18]	-	-	-	-	-
ENSDARG00000106418	6097	392	3.77	328	3.01	349	3.39	117	1.35	116	1.21	104	1.08	220.231	0.399315	-1.3244	0.156278	-8.47462	2.35844e-17	7.52911e-16	Down	9	1177801	1205554	+	CABZ01066921.1	-	-	-	-	K17477	-
ENSDARG00000105218	1019	128	7.36	163	8.96	145	8.42	14	0.97	17	1.06	34	2.11	76.0716	0.188014	-2.41109	0.284972	-8.46078	2.65586e-17	8.43526e-16	Down	18	3401904	3405006	+	ompa	olfactory marker protein a [Source:ZFIN%3BAcc:ZDB-GENE-050626-118]	GO:0007165:signal transduction;GO:0007608:sensory perception of smell;	-	GO:0004871:signal transducer activity;	-	-
ENSDARG00000011208	2620	605	13.53	681	14.56	605	13.67	226	6.07	193	4.69	276	6.66	407.298	0.465163	-1.10419	0.130549	-8.45804	2.71903e-17	8.62485e-16	Down	8	52419834	52426519	-	-	-	-	-	-	K02265	;ko00190 Oxidative phosphorylation;ko01100 Metabolic pathways;ko04260 Cardiac muscle contraction;ko04714 Thermogenesis;ko04932 Non-alcoholic fatty liver disease;ko05010 Alzheimer disease;ko05012 Parkinson disease;ko05014 Amyotrophic lateral sclerosis;ko05016 Huntington disease;ko05020 Prion disease;ko05022 Pathways of neurodegeneration - multiple diseases;
ENSDARG00000011886	2971	150	2.96	167	3.15	155	3.09	24	0.57	25	0.54	39	0.83	85.7106	0.235547	-2.08592	0.24666	-8.45663	2.75211e-17	8.71864e-16	Down	2	21224892	21232367	-	pdca	phosducin a [Source:ZFIN%3BAcc:ZDB-GENE-031023-1]	-	-	-	K08327	-
ENSDARG00000060012	1309	70	3.13	85	3.64	62	2.8	159	8.55	200	9.73	172	8.3	130.631	3.098	1.63134	0.193027	8.45135	2.87959e-17	9.0993e-16	Ups	5	45595994	45597881	+	f2r	coagulation factor II (thrombin) receptor [Source:ZFIN%3BAcc:ZDB-GENE-060526-30]	GO:0007596:blood coagulation;GO:0070493:thrombin receptor signaling pathway;GO:0006508:proteolysis;	GO:0016021:integral component of membrane;	GO:0008233:peptidase activity;GO:0015057:thrombin receptor activity;	K03914	;ko04015 Rap1 signaling pathway;ko04020 Calcium signaling pathway;ko04024 cAMP signaling pathway;ko04072 Phospholipase D signaling pathway;ko04080 Neuroactive ligand-receptor interaction;ko04151 PI3K-Akt signaling pathway;ko04610 Complement and coagulation cascades;ko04611 Platelet activation;ko04810 Regulation of actin cytoskeleton;ko05130 Pathogenic Escherichia coli infection;ko05200 Pathways i…
ENSDARG00000005739	2308	1720	43.68	1658	40.24	1688	43.29	782	23.85	544	15.02	641	17.55	1113.52	0.493478	-1.01894	0.1207	-8.44196	3.12052e-17	9.8231e-16	Down	1	28157821	28241594	-	gpm6ba	glycoprotein M6Ba [Source:ZFIN%3BAcc:ZDB-GENE-030710-9]	-	GO:0016021:integral component of membrane;	-	-	-
ENSDARG00000033227	729	103	8.28	134	10.3	133	10.8	194	18.73	388	33.91	414	35.88	238.145	3.37902	1.75661	0.208178	8.43799	3.22828e-17	1.01238e-15	Ups	14	36545210	36546749	+	lect2l	leukocyte cell-derived chemotaxin 2 like [Source:ZFIN%3BAcc:ZDB-GENE-070127-4]	GO:0009617:response to bacterium;	-	-	-	-
ENSDARG00000104829	1087	387	20.87	393	20.25	407	22.16	114	7.38	86	5.04	152	8.83	240.108	0.374846	-1.41563	0.16788	-8.43238	3.38717e-17	1.05953e-15	Down	3	44928328	44933917	+	zgc:112146	zgc:112146 [Source:ZFIN%3BAcc:ZDB-GENE-050417-237]	GO:0008152:metabolic process;	-	GO:0016491:oxidoreductase activity;GO:0000166:nucleotide binding;	-	-
ENSDARG00000078882	3392	513	8.86	467	7.71	319	5.57	751	15.59	830	15.59	711	13.24	617.932	2.23871	1.16266	0.13797	8.42696	3.54761e-17	1.10693e-15	Ups	7	56125450	56167353	+	slc22a31	solute carrier family 22%2C member 31 [Source:ZFIN%3BAcc:ZDB-GENE-130530-858]	-	-	-	-	-
ENSDARG00000108372	1182	140	6.94	150	7.11	136	6.81	17	1.01	21	1.13	33	1.76	75.7569	0.210402	-2.24878	0.267303	-8.41284	4.00198e-17	1.24091e-15	Down	12	48689822	48691005	-	ctbp2l	C-terminal binding protein 2%2C like [Source:ZFIN%3BAcc:ZDB-GENE-050902-1]	GO:0060386:synapse assembly involved in innervation;GO:0070073:clustering of voltage-gated calcium channels;GO:0055114:oxidation-reduction process;	GO:0016323:basolateral plasma membrane;	GO:0051287:NAD binding;GO:0016616:oxidoreductase activity, acting on the CH-OH group of donors, NAD or NADP as acceptor;	-	-
ENSDARG00000098153	1764	259	8.61	299	9.49	286	9.6	389	15.52	486	17.55	504	18.05	380.147	2.06362	1.04518	0.124348	8.4053	4.26783e-17	1.31841e-15	Ups	5	51092588	51109617	-	lhfpl2b	lipoma HMGIC fusion partner-like 2b [Source:ZFIN%3BAcc:ZDB-GENE-050417-10]	-	-	-	-	-
ENSDARG00000055638	1481	172	6.81	177	6.69	138	5.52	19	0.9	21	0.9	42	1.79	86.6802	0.212482	-2.23459	0.266415	-8.38762	4.96091e-17	1.52871e-15	Down	23	27936266	27948599	-	ankrd33aa	ankyrin repeat domain 33Aa [Source:ZFIN%3BAcc:ZDB-GENE-080520-2]	-	-	-	-	-
ENSDARG00000086990	8014	685	5.01	626	4.38	533	3.94	239	2.1	188	1.49	230	1.81	393.706	0.451997	-1.14561	0.136746	-8.37766	5.39891e-17	1.65956e-15	Down	2	38751339	38925058	+	lrrc16b	leucine rich repeat containing 16B [Source:ZFIN%3BAcc:ZDB-GENE-070912-183]	-	-	-	-	-
ENSDARG00000053835	6240	199	1.87	214	1.92	213	2.02	359	4.05	356	3.63	343	3.47	289.377	2.14145	1.09859	0.131284	8.36803	5.85872e-17	1.79424e-15	Ups	17	37985121	38075688	+	plekhh1	pleckstrin homology domain containing%2C family H (with MyTH4 domain) member 1 [Source:ZFIN%3BAcc:ZDB-GENE-061219-1]	GO:0007411:axon guidance;GO:0001569:patterning of blood vessels;	GO:0005856:cytoskeleton;	GO:0005543:phospholipid binding;	-	-
ENSDARG00000095893	1443	3	0.12	7	0.27	5	0.21	65	3.17	64	2.83	52	2.28	36.0172	15.3212	3.93746	0.470879	8.36193	6.17005e-17	1.88726e-15	Ups	20	27323759	27326788	-	si:dkey-85n7.7	si:dkey-85n7.7 [Source:ZFIN%3BAcc:ZDB-GENE-110408-52]	-	-	-	-	-
ENSDARG00000053500	3285	693	12.36	838	14.29	803	14.47	243	5.21	260	5.04	360	6.92	503.317	0.466724	-1.09936	0.131476	-8.36167	6.18369e-17	1.88911e-15	Down	1	28264817	28289730	+	cbsa	cystathionine-beta-synthase a [Source:ZFIN%3BAcc:ZDB-GENE-050417-367]	GO:0019343:cysteine biosynthetic process via cystathionine;GO:0006535:cysteine biosynthetic process from serine;	GO:0005737:cytoplasm;	GO:0004124:cysteine synthase activity;GO:0004122:cystathionine beta-synthase activity;GO:0016740:transferase activity;	K01697	;ko00260 Glycine, serine and threonine metabolism;ko00270 Cysteine and methionine metabolism;ko01100 Metabolic pathways;ko01110 Biosynthesis of secondary metabolites;ko01230 Biosynthesis of amino acids;
ENSDARG00000101584	1485	759	29.96	564	21.27	597	23.8	215	10.19	213	9.14	256	10.89	409.827	0.450328	-1.15095	0.137696	-8.35863	6.34491e-17	1.93598e-15	Down	7	14108459	14135906	-	CU467822.1	-	-	-	-	-	-
ENSDARG00000099169	2130	39	1.07	22	0.58	18	0.5	96	3.17	114	3.41	106	3.14	70.397	5.0601	2.33917	0.279903	8.35705	6.4307e-17	1.95975e-15	Ups	7	7585787	7590293	-	cxcl8b.3	chemokine (C-X-C motif) ligand 8b%2C duplicate 3 [Source:ZFIN%3BAcc:ZDB-GENE-111004-1]	GO:0006955:immune response;	GO:0005576:extracellular region;	GO:0008009:chemokine activity;	K10030	;ko04060 Cytokine-cytokine receptor interaction;ko04061 Viral protein interaction with cytokine and cytokine receptor;ko04062 Chemokine signaling pathway;ko04064 NF-kappa B signaling pathway;ko04072 Phospholipase D signaling pathway;ko04218 Cellular senescence;ko04620 Toll-like receptor signaling pathway;ko04621 NOD-like receptor signaling pathway;ko04622 RIG-I-like receptor signaling pathway;ko0…
ENSDARG00000015476	6320	25	0.23	18	0.16	19	0.18	80	0.89	102	1.03	85	0.85	58.7947	5.44593	2.44518	0.292865	8.34918	6.87401e-17	2.09228e-15	Ups	18	19830424	19893352	+	iqch	IQ motif containing H [Source:ZFIN%3BAcc:ZDB-GENE-050419-242]	-	-	-	-	-
ENSDARG00000061101	3757	179	2.79	181	2.7	149	2.35	31	0.58	23	0.39	44	0.74	93.0071	0.243601	-2.03741	0.244184	-8.34374	7.19783e-17	2.18548e-15	Down	5	29750348	29781351	-	snx19a	sorting nexin 19a [Source:ZFIN%3BAcc:ZDB-GENE-060526-204]	GO:0007154:cell communication;	-	GO:0035091:phosphatidylinositol binding;	K17930	-
ENSDARG00000068166	8380	220	1.54	189	1.26	256	1.81	60	0.5	45	0.34	48	0.36	126.644	0.291457	-1.77865	0.213584	-8.32761	8.24937e-17	2.49865e-15	Down	5	28403743	28522462	-	dfnb31b	deafness%2C autosomal recessive 31b [Source:ZFIN%3BAcc:ZDB-GENE-060526-377]	-	-	-	-	-
ENSDARG00000059682	4063	125	1.8	171	2.36	134	1.95	24	0.42	19	0.3	29	0.45	76.5578	0.212133	-2.23696	0.268849	-8.3205	8.75954e-17	2.64672e-15	Down	1	43438789	43460321	-	slc43a3a	solute carrier family 43%2C member 3a [Source:ZFIN%3BAcc:ZDB-GENE-110208-8]	GO:0055085:transmembrane transport;	GO:0016021:integral component of membrane;	-	K08230	-
ENSDARG00000092719	3328	25	0.44	45	0.76	30	0.53	101	2.14	119	2.28	122	2.32	78.2267	4.32838	2.11383	0.254248	8.31406	9.2486e-17	2.78771e-15	Ups	12	46103512	46121565	-	AL954655.2	-	-	-	-	K18273	-
ENSDARG00000095402	523	152	17.03	147	15.74	101	11.43	13	1.75	15	1.83	27	3.26	68.8893	0.173725	-2.52513	0.304158	-8.30202	1.02352e-16	3.08136e-15	Down	5	66483073	66486050	-	BX897741.1	-	-	-	-	-	-
ENSDARG00000062171	1540	445	16.94	536	19.5	405	15.57	600	27.43	854	35.33	806	33.07	622.767	2.05979	1.0425	0.125612	8.29934	1.04693e-16	3.14801e-15	Ups	11	24434060	24443676	-	olfml3b	olfactomedin-like 3b [Source:ZFIN%3BAcc:ZDB-GENE-050302-161]	GO:0007275:multicellular organismal development;	GO:0005576:extracellular region;	-	-	-
ENSDARG00000058357	1574	192	7.15	196	6.98	182	6.84	38	1.7	52	2.1	46	1.85	109.08	0.3017	-1.72881	0.209098	-8.26795	1.36286e-16	4.06843e-15	Down	24	21911212	21914627	+	ankrd33ba	ankyrin repeat domain 33ba [Source:ZFIN%3BAcc:ZDB-GENE-040724-39]	-	-	-	-	-
ENSDARG00000101752	3427	339	5.8	395	6.46	372	6.43	471	9.68	682	12.68	676	12.46	501.656	2.0856	1.06046	0.128338	8.26306	1.41988e-16	4.23357e-15	Ups	23	37730350	37788927	+	-	-	-	-	-	K19464	;ko05200 Pathways in cancer;
ENSDARG00000010591	3285	185	3.3	230	3.92	197	3.55	39	0.84	50	0.97	58	1.12	117.191	0.303568	-1.71991	0.208227	-8.25977	1.45956e-16	4.34666e-15	Down	5	18881685	18896698	-	foxn4	forkhead box N4 [Source:ZFIN%3BAcc:ZDB-GENE-990415-277]	GO:0009888:tissue development;GO:0008016:regulation of heart contraction;GO:0006357:regulation of transcription from RNA polymerase II promoter;GO:0007389:pattern specification process;GO:0048513:organ development;GO:0048675:axon extension;GO:0051090:regulation of sequence-specific DNA binding transcription factor activity;GO:0009790:embryo development;GO:0045893:positive regulation of transcript…	GO:0005667:transcription factor complex;	GO:0003705:RNA polymerase II distal enhancer sequence-specific DNA binding transcription factor activity;GO:0043565:sequence-specific DNA binding;GO:0003690:double-stranded DNA binding;GO:0008134:transcription factor binding;GO:0008301:DNA binding, bending;	K09407	-
ENSDARG00000076182	4445	20	0.26	21	0.26	9	0.12	63	1	105	1.5	93	1.32	55.6654	6.59104	2.72051	0.32939	8.25923	1.46618e-16	4.36114e-15	Ups	9	41417180	41445410	+	stat1b	signal transducer and activator of transcription 1b [Source:ZFIN%3BAcc:ZDB-GENE-030616-23]	GO:0030097:hemopoiesis;GO:0006355:regulation of transcription, DNA-templated;GO:0007165:signal transduction;	GO:0005634:nucleus;	GO:0005509:calcium ion binding;GO:0004871:signal transducer activity;GO:0003700:sequence-specific DNA binding transcription factor activity;	K11220	;ko04062 Chemokine signaling pathway;ko04217 Necroptosis;ko04380 Osteoclast differentiation;ko04620 Toll-like receptor signaling pathway;ko04621 NOD-like receptor signaling pathway;ko04625 C-type lectin receptor signaling pathway;ko04630 JAK-STAT signaling pathway;ko04658 Th1 and Th2 cell differentiation;ko04659 Th17 cell differentiation;ko04917 Prolactin signaling pathway;ko04919 Thyroid hormone…
ENSDARG00000001913	7196	203	1.65	278	2.16	263	2.16	53	0.52	77	0.68	45	0.4	142.002	0.297872	-1.74723	0.211622	-8.25639	1.50139e-16	4.46054e-15	Down	2	20748567	20769972	+	palmda	palmdelphin a [Source:ZFIN%3BAcc:ZDB-GENE-070705-48]	GO:0008360:regulation of cell shape;	GO:0016020:membrane;	-	K16519	-
ENSDARG00000059741	6258	363	3.4	341	3.05	369	3.49	459	5.16	725	7.38	835	8.43	531.142	2.36487	1.24176	0.150505	8.25061	1.57592e-16	4.67637e-15	Ups	7	956558	981563	-	alpk1	alpha-kinase 1 [Source:ZFIN%3BAcc:ZDB-GENE-140106-68]	-	-	-	K08868	-
ENSDARG00000009779	1409	715	29.74	857	34.07	1022	42.93	1117	55.81	1639	74.11	1657	74.3	1199.67	2.14111	1.09836	0.133211	8.24526	1.64801e-16	4.88444e-15	Ups	19	348522	353024	+	mcl1a	MCL1%2C BCL2 family apoptosis regulator a [Source:ZFIN%3BAcc:ZDB-GENE-000511-7]	GO:0043009:chordate embryonic development;GO:0043154:negative regulation of cysteine-type endopeptidase activity involved in apoptotic process;GO:0001894:tissue homeostasis;GO:0043066:negative regulation of apoptotic process;	-	-	K02539	;ko04151 PI3K-Akt signaling pathway;ko04210 Apoptosis;ko04630 JAK-STAT signaling pathway;ko05206 MicroRNAs in cancer;
ENSDARG00000029388	1219	139	6.68	146	6.71	138	6.7	216	12.47	298	15.57	341	17.67	220.551	2.5478	1.34925	0.163684	8.24304	1.67885e-16	4.9699e-15	Ups	20	23541634	23545553	+	si:dkey-90m5.4	si:dkey-90m5.4 [Source:ZFIN%3BAcc:ZDB-GENE-041014-250]	-	-	-	-	-
ENSDARG00000088178	2225	311	8.19	319	8.03	314	8.35	94	2.97	108	3.09	107	3.04	196.336	0.414021	-1.27222	0.15435	-8.24244	1.68738e-16	4.98922e-15	Down	11	25019406	25028619	+	tp53inp2	tumor protein p53 inducible nuclear protein 2 [Source:ZFIN%3BAcc:ZDB-GENE-120420-1]	-	-	-	-	-
ENSDARG00000106359	2235	56	1.47	35	0.88	49	1.3	106	3.34	166	4.73	161	4.55	100.828	3.89361	1.96111	0.238064	8.23773	1.75506e-16	5.17977e-15	Ups	23	36816760	36830280	+	CABZ01089828.1	-	-	-	-	-	-
ENSDARG00000012789	2995	149	2.92	126	2.36	115	2.27	199	4.68	360	7.66	424	8.94	238.71	3.16515	1.66228	0.20179	8.23767	1.756e-16	5.17977e-15	Ups	13	32993034	33004161	-	plek2	pleckstrin 2 [Source:ZFIN%3BAcc:ZDB-GENE-080219-2]	GO:0035556:intracellular signal transduction;	-	GO:0005543:phospholipid binding;	-	-
ENSDARG00000104387	6244	488	4.58	485	4.35	489	4.64	154	1.74	131	1.34	210	2.12	307.067	0.42783	-1.22489	0.148938	-8.22418	1.9653e-16	5.78342e-15	Down	10	44977460	45054832	+	slc4a5	solute carrier family 4 (sodium bicarbonate cotransporter)%2C member 5 [Source:ZFIN%3BAcc:ZDB-GENE-091112-19]	-	-	-	K13857	;ko04976 Bile secretion;
ENSDARG00000076790	950	249	15.36	218	12.85	300	18.69	504	37.35	484	32.46	409	27.2	374.062	2.30848	1.20694	0.146879	8.21728	2.08174e-16	6.11162e-15	Ups	9	22346413	22347456	-	crygm2d16	crystallin%2C gamma M2d16 [Source:ZFIN%3BAcc:ZDB-GENE-071004-53]	-	-	-	-	-
ENSDARG00000076371	5466	383	4.11	417	4.27	373	4.04	125	1.61	92	1.07	151	1.75	240.964	0.397213	-1.33202	0.162271	-8.20857	2.23847e-16	6.56397e-15	Down	11	43878002	43901636	-	SHROOM2 (1 of many)	shroom family member 2 [Source:HGNC Symbol%3BAcc:HGNC:630]	-	-	-	-	-
ENSDARG00000017034	1998	478	14.02	576	16.15	485	14.37	638	22.48	927	29.56	1066	33.71	713.038	2.15363	1.10677	0.134859	8.2069	2.26979e-16	6.64013e-15	Ups	25	32062320	32084406	+	sqrdl	sulfide quinone reductase-like (yeast) [Source:ZFIN%3BAcc:ZDB-GENE-050417-436]	GO:0055114:oxidation-reduction process;	-	GO:0016491:oxidoreductase activity;	K17218	;ko00920 Sulfur metabolism;
ENSDARG00000104315	2582	174	3.95	154	3.34	156	3.58	274	7.47	317	7.82	281	6.88	233.568	2.27989	1.18897	0.145012	8.1991	2.4219e-16	7.07679e-15	Ups	19	4158667	4187558	-	fhl3b	four and a half LIM domains 3b [Source:ZFIN%3BAcc:ZDB-GENE-030131-8356]	-	-	-	-	-
ENSDARG00000074656	1416	76	3.15	75	2.97	51	2.13	169	8.4	254	11.43	149	6.65	136.153	3.58843	1.84335	0.225258	8.18328	2.7621e-16	8.05192e-15	Ups	16	29574510	29578811	+	ctss2.1	cathepsin S%2C ortholog2%2C tandem duplicate 1 [Source:ZFIN%3BAcc:ZDB-GENE-050522-559]	GO:0006508:proteolysis;	-	GO:0008234:cysteine-type peptidase activity;	K01368	;ko04142 Lysosome;ko04145 Phagosome;ko04210 Apoptosis;ko04612 Antigen processing and presentation;ko05152 Tuberculosis;
ENSDARG00000044541	1444	1058	42.94	987	38.29	1003	41.11	471	22.96	369	16.28	359	15.71	672.915	0.499834	-1.00048	0.122493	-8.16763	3.14506e-16	9.15754e-15	Down	21	26959581	26974142	-	ppp1r14ba	protein phosphatase 1%2C regulatory (inhibitor) subunit 14Ba [Source:ZFIN%3BAcc:ZDB-GENE-060825-331]	-	-	-	-	-
ENSDARG00000042041	1256	505	23.57	369	16.46	362	17.06	138	7.73	124	6.29	120	6.04	253.198	0.391865	-1.35157	0.165849	-8.14943	3.65643e-16	1.05721e-14	Down	5	8843646	8845563	+	tal2	T-cell acute lymphocytic leukemia 2 [Source:ZFIN%3BAcc:ZDB-GENE-040115-1]	GO:0021514:ventral spinal cord interneuron differentiation;GO:0007420:brain development;	-	GO:0046983:protein dimerization activity;	K09068	-
ENSDARG00000040627	3529	244	4.05	222	3.52	271	4.55	67	1.34	67	1.21	72	1.29	146.919	0.3534	-1.50063	0.184585	-8.12972	4.30268e-16	1.24118e-14	Down	15	42642179	42723773	+	grik1b	glutamate receptor%2C ionotropic%2C kainate 1b [Source:ZFIN%3BAcc:ZDB-GENE-070821-1]	-	-	-	K05201	;ko04080 Neuroactive ligand-receptor interaction;ko04724 Glutamatergic synapse;
ENSDARG00000030933	5366	271	2.96	351	3.66	308	3.4	416	5.46	551	6.54	587	6.91	424.874	2.10915	1.07666	0.132597	8.11982	4.66873e-16	1.3421e-14	Ups	15	31189862	31266560	-	ksr1b	kinase suppressor of ras 1b [Source:ZFIN%3BAcc:ZDB-GENE-040724-45]	-	-	-	K14958	;ko04014 Ras signaling pathway;ko04625 C-type lectin receptor signaling pathway;ko05152 Tuberculosis;
ENSDARG00000026840	4644	267	3.37	235	2.83	220	2.8	76	1.15	47	0.64	58	0.79	140.115	0.318441	-1.6509	0.203326	-8.1195	4.68105e-16	1.34408e-14	Down	12	15434804	15519562	+	arhgap23b	Rho GTPase activating protein 23b [Source:ZFIN%3BAcc:ZDB-GENE-081031-78]	-	-	-	-	-
ENSDARG00000058158	2029	115	3.32	164	4.53	191	5.57	258	8.95	373	11.71	392	12.21	258.709	2.74093	1.45467	0.179192	8.11794	4.74145e-16	1.35986e-14	Ups	24	24683702	24701454	+	trim55b	tripartite motif containing 55b [Source:ZFIN%3BAcc:ZDB-GENE-060312-37]	-	GO:0005622:intracellular;	GO:0008270:zinc ion binding;	K10654	-
ENSDARG00000058140	1815	13	0.42	16	0.49	18	0.59	71	2.75	97	3.4	67	2.33	50.6697	6.3264	2.66139	0.327931	8.11569	4.83046e-16	1.38378e-14	Ups	3	17760829	17778493	+	ttc25	tetratricopeptide repeat domain 25 [Source:ZFIN%3BAcc:ZDB-GENE-040426-995]	-	-	-	-	-
ENSDARG00000075803	4110	288	4.11	212	2.89	172	2.48	430	7.37	570	8.84	391	6.01	357.88	2.62246	1.39092	0.171585	8.1063	5.2184e-16	1.4932e-14	Ups	25	28329449	28364025	+	slc41a2a	solute carrier family 41 (magnesium transporter)%2C member 2a [Source:ZFIN%3BAcc:ZDB-GENE-130530-781]	-	-	-	K15122	-
ENSDARG00000056477	2562	87	1.99	77	1.68	73	1.69	162	4.45	167	4.15	208	5.13	134.638	2.8636	1.51783	0.187469	8.09642	5.6598e-16	1.61763e-14	Ups	5	25570455	25586979	-	ccdc125	coiled-coil domain containing 125 [Source:ZFIN%3BAcc:ZDB-GENE-060526-104]	-	GO:0005737:cytoplasm;	-	-	-
ENSDARG00000010555	2556	139	3.19	116	2.54	99	2.29	8	0.22	18	0.45	21	0.52	60.6936	0.167414	-2.57851	0.31853	-8.09503	5.72491e-16	1.63436e-14	Down	24	24128275	24141348	-	pdha1b	pyruvate dehydrogenase (lipoamide) alpha 1b [Source:ZFIN%3BAcc:ZDB-GENE-040718-96]	GO:0006096:glycolytic process;GO:0055114:oxidation-reduction process;	GO:0043231:intracellular membrane-bounded organelle;	GO:0004739:pyruvate dehydrogenase (acetyl-transferring) activity;	K00161	;ko00010 Glycolysis / Gluconeogenesis;ko00020 Citrate cycle (TCA cycle);ko00620 Pyruvate metabolism;ko01100 Metabolic pathways;ko01110 Biosynthesis of secondary metabolites;ko01120 Microbial metabolism in diverse environments;ko01200 Carbon metabolism;ko04066 HIF-1 signaling pathway;ko04922 Glucagon signaling pathway;ko05230 Central carbon metabolism in cancer;
ENSDARG00000026926	1590	571	21.05	706	24.87	607	22.6	56	2.48	48	1.92	111	4.41	316.64	0.143696	-2.79891	0.345864	-8.09251	5.84478e-16	1.66095e-14	Down	14	46688014	46712482	+	rom1b	retinal outer segment membrane protein 1b [Source:ZFIN%3BAcc:ZDB-GENE-040426-1073]	GO:0007601:visual perception;	GO:0016021:integral component of membrane;	-	K17344	-
ENSDARG00000104929	3264	84	1.51	102	1.75	108	1.96	161	3.47	266	5.19	268	5.19	171.836	2.97558	1.57317	0.194548	8.08629	6.15121e-16	1.74603e-14	Ups	19	46380072	46390112	+	si:ch211-153f2.7	si:ch211-153f2.7 [Source:ZFIN%3BAcc:ZDB-GENE-141216-200]	-	-	-	-	-
ENSDARG00000070972	1120	624	32.66	458	22.91	404	21.35	127	7.98	127	7.22	188	10.61	300.516	0.375568	-1.41285	0.174979	-8.0744	6.78085e-16	1.92037e-14	Down	19	9255241	9260933	+	si:ch211-81a5.8	si:ch211-81a5.8 [Source:ZFIN%3BAcc:ZDB-GENE-060503-138]	GO:0006836:neurotransmitter transport;	-	GO:0019905:syntaxin binding;	-	-
ENSDARG00000059369	2639	17	0.38	8	0.17	18	0.4	50	1.33	120	2.9	95	2.27	55.2696	7.72938	2.95035	0.365996	8.06115	7.55795e-16	2.13073e-14	Ups	22	1056125	1068948	-	si:ch1073-15f12.3	si:ch1073-15f12.3 [Source:ZFIN%3BAcc:ZDB-GENE-081104-69]	-	-	-	-	-
ENSDARG00000052011	1747	236	7.92	210	6.73	280	9.49	376	15.15	406	14.81	449	16.24	335.876	2.14086	1.09819	0.136418	8.0502	8.26593e-16	2.32241e-14	Ups	7	44620963	44623929	-	rrad	Ras-related associated with diabetes [Source:ZFIN%3BAcc:ZDB-GENE-030131-5607]	GO:0007264:small GTPase mediated signal transduction;	GO:0016020:membrane;	GO:0003924:GTPase activity;GO:0005525:GTP binding;	K07845	-
ENSDARG00000054288	1562	122	4.58	147	5.27	147	5.57	20	0.9	22	0.9	33	1.33	75.0877	0.227678	-2.13493	0.265527	-8.04037	8.95668e-16	2.50797e-14	Down	5	33340062	33359715	-	zgc:63972	zgc:63972 [Source:ZFIN%3BAcc:ZDB-GENE-040426-1320]	GO:0010038:response to metal ion;	-	-	K03926	-
ENSDARG00000099113	6297	650	6.05	555	4.94	584	5.49	239	2.67	208	2.1	250	2.51	393.21	0.493237	-1.01965	0.126822	-8.03998	8.98514e-16	2.51028e-14	Down	10	16914012	17065513	+	UNC13B	unc-13 homolog B [Source:HGNC Symbol%3BAcc:HGNC:12566]	-	-	-	K15293	;ko04721 Synaptic vesicle cycle;
ENSDARG00000006422	3184	281	5.17	329	5.79	276	5.13	389	8.6	534	10.68	522	10.36	398.279	2.05971	1.04244	0.12967	8.03915	9.04674e-16	2.52465e-14	Ups	9	23972987	23996163	-	esyt3	extended synaptotagmin-like protein 3 [Source:ZFIN%3BAcc:ZDB-GENE-050809-35]	-	-	-	-	-
ENSDARG00000094286	965	179	10.87	155	9	125	7.67	32	2.33	31	2.05	24	1.57	83.7241	0.240495	-2.05592	0.25578	-8.03786	9.14191e-16	2.54835e-14	Down	5	30007685	30012576	+	si:ch211-117m20.4	si:ch211-117m20.4 [Source:ZFIN%3BAcc:ZDB-GENE-060526-20]	-	-	-	-	-
ENSDARG00000093684	1444	312	12.66	326	12.65	259	10.62	426	20.77	528	23.3	467	20.43	396.088	2.00509	1.00367	0.124896	8.03604	9.27876e-16	2.58359e-14	Ups	19	10412400	10414408	+	tmem238a	transmembrane protein 238a [Source:ZFIN%3BAcc:ZDB-GENE-060503-785]	-	-	-	-	-
ENSDARG00000103485	4099	63	0.9	99	1.35	82	1.18	156	2.68	205	3.19	212	3.27	142.151	2.96643	1.56873	0.195322	8.03149	9.62966e-16	2.6783e-14	Ups	6	21827123	21876157	+	card14	caspase recruitment domain family%2C member 14 [Source:ZFIN%3BAcc:ZDB-GENE-090310-1]	-	-	-	-	-
ENSDARG00000017425	7094	62	0.51	87	0.69	87	0.73	185	1.84	177	1.59	177	1.58	135.239	2.89441	1.53327	0.190956	8.02943	9.79237e-16	2.7205e-14	Ups	6	27371417	27459943	+	crocc2	ciliary rootlet coiled-coil%2C rootletin family member 2 [Source:ZFIN%3BAcc:ZDB-GENE-131121-625]	-	-	-	K16469	-
ENSDARG00000041787	1340	500	21.87	713	29.81	582	25.71	159	8.35	150	7.13	252	11.88	367.695	0.39473	-1.34106	0.167034	-8.0287	9.85082e-16	2.73368e-14	Down	20	40856408	40858504	-	cx32.3	connexin 32.3 [Source:ZFIN%3BAcc:ZDB-GENE-030131-1337]	GO:0007154:cell communication;	GO:0016021:integral component of membrane;GO:0005922:connexon complex;	-	K07612	-
ENSDARG00000057575	1767	545	18.08	498	15.79	408	13.67	143	5.7	144	5.19	203	7.26	304.196	0.426812	-1.22833	0.153202	-8.0177	1.0774e-15	2.97656e-14	Down	11	24052514	24060085	+	pnp4a	purine nucleoside phosphorylase 4a [Source:ZFIN%3BAcc:ZDB-GENE-040625-83]	GO:0009116:nucleoside metabolic process;	-	GO:0004731:purine-nucleoside phosphorylase activity;	-	-
ENSDARG00000040321	1986	135	3.98	128	3.61	115	3.43	20	0.71	22	0.71	24	0.76	67.8501	0.220921	-2.1784	0.271834	-8.0137	1.11308e-15	3.06833e-14	Down	2	55709127	55737506	-	rx2	retinal homeobox gene 2 [Source:ZFIN%3BAcc:ZDB-GENE-990415-237]	GO:0006355:regulation of transcription, DNA-templated;GO:0060219:camera-type eye photoreceptor cell differentiation;	GO:0005634:nucleus;	GO:0043565:sequence-specific DNA binding;GO:0003700:sequence-specific DNA binding transcription factor activity;	K09332	-
ENSDARG00000009493	7942	491	3.62	455	3.21	528	3.94	185	1.64	155	1.24	199	1.58	317.499	0.462668	-1.11195	0.138868	-8.00726	1.17297e-15	3.21912e-14	Down	9	53151081	53274697	-	MAP3K13	mitogen-activated protein kinase kinase kinase 13 [Source:HGNC Symbol%3BAcc:HGNC:6852]	-	-	-	K04422	;ko04010 MAPK signaling pathway;ko04361 Axon regeneration;
ENSDARG00000007396	1473	277	11.02	239	9.09	241	9.68	343	16.39	483	20.89	453	19.43	348.681	2.13196	1.09218	0.13658	7.99665	1.27846e-15	3.50088e-14	Ups	9	23215455	23222949	-	rnd3b	Rho family GTPase 3b [Source:ZFIN%3BAcc:ZDB-GENE-040718-331]	-	-	-	K07859	-
ENSDARG00000020602	3379	2422	42.01	2711	44.94	2237	39.19	116	2.42	126	2.38	306	5.72	1183.92	0.0932229	-3.42317	0.428316	-7.99216	1.32591e-15	3.62283e-14	Down	2	16867863	16875753	+	grk7a	G protein-coupled receptor kinase 7a [Source:ZFIN%3BAcc:ZDB-GENE-050824-1]	GO:0007603:phototransduction, visible light;GO:0006468:protein phosphorylation;GO:0038032:termination of G-protein coupled receptor signaling pathway;GO:0007601:visual perception;	GO:0016020:membrane;	GO:0050254:rhodopsin kinase activity;GO:0004703:G-protein coupled receptor kinase activity;GO:0005524:ATP binding;GO:0009881:photoreceptor activity;	K00909	;ko04062 Chemokine signaling pathway;ko04144 Endocytosis;ko04744 Phototransduction;
ENSDARG00000005894	2279	200	5.14	228	5.6	287	7.45	43	1.33	44	1.23	77	2.13	135.686	0.288903	-1.79134	0.224324	-7.98551	1.39943e-15	3.80696e-14	Down	7	38235748	38415134	+	slc7a9	solute carrier family 7 (amino acid transporter light chain%2C bo%2C+ system)%2C member 9 [Source:ZFIN%3BAcc:ZDB-GENE-080116-2]	-	-	-	K13868	;ko04974 Protein digestion and absorption;
ENSDARG00000031136	4406	180	2.39	174	2.21	145	1.95	499	7.97	1128	16.31	1068	15.31	570.335	6.77704	2.76065	0.345811	7.98313	1.42671e-15	3.87694e-14	Ups	20	25326022	25372795	+	moxd1	monooxygenase%2C DBH-like 1 [Source:ZFIN%3BAcc:ZDB-GENE-030131-9320]	GO:0006584:catecholamine metabolic process;GO:0055114:oxidation-reduction process;	GO:0005789:endoplasmic reticulum membrane;GO:0016021:integral component of membrane;	GO:0005507:copper ion binding;GO:0004500:dopamine beta-monooxygenase activity;	-	-
ENSDARG00000040045	736	169	13.46	137	10.43	97	7.8	298	28.5	370	32.03	245	21.03	229.483	2.87493	1.52353	0.191266	7.9655	1.64558e-15	4.45707e-14	Ups	2	45475	48529	-	cldn1	claudin 1 [Source:ZFIN%3BAcc:ZDB-GENE-010328-11]	-	GO:0016020:membrane;GO:0030054:cell junction;	-	K06087	;ko04514 Cell adhesion molecules;ko04530 Tight junction;ko04670 Leukocyte transendothelial migration;ko05130 Pathogenic Escherichia coli infection;ko05160 Hepatitis C;
ENSDARG00000004794	3806	65	1	49	0.72	64	1	139	2.57	152	2.54	149	2.47	108.134	3.12525	1.64397	0.206444	7.96328	1.67542e-15	4.53295e-14	Ups	4	20456551	20478249	+	ccdc146	coiled-coil domain containing 146 [Source:ZFIN%3BAcc:ZDB-GENE-041210-217]	-	-	-	-	-
ENSDARG00000091836	2801	373	7.81	296	5.92	274	5.79	521	13.09	473	10.76	537	12.11	424.057	2.05694	1.0405	0.130668	7.9629	1.68059e-15	4.54199e-14	Ups	12	30454719	30468766	-	casp7	caspase 7%2C apoptosis-related cysteine peptidase [Source:ZFIN%3BAcc:ZDB-GENE-050522-506]	GO:0006915:apoptotic process;GO:0006508:proteolysis;	GO:0005737:cytoplasm;	GO:0004197:cysteine-type endopeptidase activity;	K04397	;ko04210 Apoptosis;ko04214 Apoptosis - fly;ko04215 Apoptosis - multiple species;ko04668 TNF signaling pathway;ko04932 Non-alcoholic fatty liver disease;ko05010 Alzheimer disease;ko05022 Pathways of neurodegeneration - multiple diseases;ko05130 Pathogenic Escherichia coli infection;ko05132 Salmonella infection;ko05133 Pertussis;ko05134 Legionellosis;ko05200 Pathways in cancer;
ENSDARG00000096398	4652	112	1.41	107	1.29	113	1.44	8	0.12	6	0.08	24	0.33	55.8483	0.144147	-2.79439	0.351223	-7.95617	1.77447e-15	4.77491e-14	Down	6	8103759	8111400	+	si:ch211-276a17.5	si:ch211-276a17.5 [Source:ZFIN%3BAcc:ZDB-GENE-120215-248]	-	-	-	-	-
ENSDARG00000045070	3063	186	3.56	190	3.47	156	3.01	278	6.39	382	7.95	306	6.31	257.754	2.29691	1.19969	0.150806	7.95523	1.78797e-15	4.80603e-14	Ups	12	26343118	26370384	+	itgb3b	integrin beta 3b [Source:ZFIN%3BAcc:ZDB-GENE-071207-2]	GO:0070527:platelet aggregation;GO:0060055:angiogenesis involved in wound healing;GO:0007229:integrin-mediated signaling pathway;GO:0007044:cell-substrate junction assembly;GO:0007160:cell-matrix adhesion;GO:0030334:regulation of cell migration;	GO:0008305:integrin complex;	GO:0004872:receptor activity;GO:0005515:protein binding;	K06493	;ko04015 Rap1 signaling pathway;ko04145 Phagosome;ko04151 PI3K-Akt signaling pathway;ko04380 Osteoclast differentiation;ko04510 Focal adhesion;ko04512 ECM-receptor interaction;ko04611 Platelet activation;ko04613 Neutrophil extracellular trap formation;ko04640 Hematopoietic cell lineage;ko04810 Regulation of actin cytoskeleton;ko04919 Thyroid hormone signaling pathway;ko05163 Human cytomegalovirus…
ENSDARG00000040907	592	141	13.96	82	7.76	91	9.1	221	26.28	219	23.57	286	30.52	181.135	2.91968	1.54581	0.194708	7.93913	2.03606e-15	5.45518e-14	Ups	9	51733860	51740174	+	gcgb	glucagon b [Source:ZFIN%3BAcc:ZDB-GENE-040712-2]	-	-	-	K05259	;ko04024 cAMP signaling pathway;ko04080 Neuroactive ligand-receptor interaction;ko04714 Thermogenesis;ko04911 Insulin secretion;ko04922 Glucagon signaling pathway;
ENSDARG00000097160	7974	412	3.03	431	3.03	435	3.23	110	0.97	112	0.89	186	1.47	263.585	0.402548	-1.31277	0.165468	-7.93367	2.12767e-15	5.68838e-14	Down	9	7262505	7279486	-	si:ch211-121j5.4	si:ch211-121j5.4 [Source:ZFIN%3BAcc:ZDB-GENE-070912-29]	-	-	-	-	-
ENSDARG00000035861	3581	241	3.94	217	3.39	147	2.43	16	0.31	40	0.71	51	0.9	108.492	0.222512	-2.16805	0.273317	-7.93234	2.15055e-15	5.74334e-14	Down	2	24840153	24849534	-	si:rp71-39b20.4	si:rp71-39b20.4 [Source:ZFIN%3BAcc:ZDB-GENE-070912-704]	-	-	-	K04935	-
ENSDARG00000104992	1121	293	15.32	341	17.04	399	21.07	466	29.26	641	36.43	801	45.14	505.135	2.32259	1.21574	0.153303	7.93029	2.18628e-15	5.82625e-14	Ups	8	32397653	32403691	+	epgn	epithelial mitogen homolog (mouse) [Source:ZFIN%3BAcc:ZDB-GENE-100426-1]	-	-	-	-	-
ENSDARG00000087574	3098	81	1.53	123	2.22	133	2.54	193	4.39	285	5.86	291	5.93	192.05	2.87511	1.52362	0.192182	7.928	2.22703e-15	5.92848e-14	Ups	14	40977921	40994593	+	nox1	NADPH oxidase 1 [Source:ZFIN%3BAcc:ZDB-GENE-070404-1]	GO:0055114:oxidation-reduction process;	GO:0016021:integral component of membrane;	GO:0016491:oxidoreductase activity;	K08008	;ko04380 Osteoclast differentiation;ko04933 AGE-RAGE signaling pathway in diabetic complications;ko05010 Alzheimer disease;ko05022 Pathways of neurodegeneration - multiple diseases;ko05418 Fluid shear stress and atherosclerosis;
ENSDARG00000057790	2642	196	4.35	162	3.43	165	3.7	37	0.99	31	0.75	49	1.17	98.7064	0.282814	-1.82208	0.229834	-7.92781	2.23052e-15	5.93143e-14	Down	17	15748895	15769417	-	ankrd6a	ankyrin repeat domain 6a [Source:ZFIN%3BAcc:ZDB-GENE-120525-1]	-	-	-	-	-
ENSDARG00000002847	6214	208	1.96	203	1.83	223	2.12	65	0.74	45	0.46	53	0.54	123.835	0.32604	-1.61688	0.204016	-7.92525	2.27694e-15	6.04191e-14	Down	20	31099309	31164427	-	fndc1	fibronectin type III domain containing 1 [Source:ZFIN%3BAcc:ZDB-GENE-041210-332]	-	-	-	-	-
ENSDARG00000100703	703	78	6.5	88	7.01	73	6.15	4	0.4	7	0.63	5	0.45	38.0888	0.0847258	-3.56105	0.449765	-7.91759	2.42167e-15	6.39862e-14	Down	7	19651956	19655996	+	si:ch211-285j22.3	si:ch211-285j22.3 [Source:ZFIN%3BAcc:ZDB-GENE-141216-187]	-	-	-	-	-
ENSDARG00000089486	601	342	33.35	370	34.49	361	35.55	136	15.93	108	11.45	123	12.93	226.386	0.433706	-1.20521	0.152317	-7.9125	2.52269e-15	6.65412e-14	Down	18	5807435	5822219	-	cplx3b	complexin 3b [Source:ZFIN%3BAcc:ZDB-GENE-091204-403]	GO:0006836:neurotransmitter transport;	-	GO:0019905:syntaxin binding;	K15295	;ko04721 Synaptic vesicle cycle;
ENSDARG00000042396	4808	36	0.44	29	0.34	25	0.31	75	1.1	136	1.8	114	1.5	73.3921	4.55108	2.18621	0.27635	7.91103	2.55271e-15	6.7234e-14	Ups	18	7659920	7674455	-	trim35-30	tripartite motif containing 35-30 [Source:ZFIN%3BAcc:ZDB-GENE-060503-557]	-	GO:0005622:intracellular;	GO:0008270:zinc ion binding;	-	-
ENSDARG00000091471	3734	9	0.14	12	0.18	13	0.21	57	1.07	63	1.07	75	1.27	41.217	7.24431	2.85685	0.362066	7.89041	3.01206e-15	7.89973e-14	Ups	17	33436388	33455330	-	-	-	-	-	-	-	-
ENSDARG00000075727	1274	13	0.6	19	0.84	23	1.07	63	3.48	78	3.9	189	9.37	68.7743	7.50602	2.90805	0.368914	7.88272	3.20329e-15	8.39243e-14	Ups	14	46419007	46435486	+	map1lc3cl	microtubule-associated protein 1 light chain 3 gamma%2C like [Source:ZFIN%3BAcc:ZDB-GENE-140819-1]	-	-	-	-	-
ENSDARG00000019013	1448	274	11.09	254	9.83	322	13.16	59	2.87	72	3.17	104	4.54	168.712	0.348148	-1.52223	0.193257	-7.8767	3.36149e-15	8.78645e-14	Down	21	17441857	17445829	-	barhl1b	BarH-like homeobox 1b [Source:ZFIN%3BAcc:ZDB-GENE-060118-2]	GO:0006355:regulation of transcription, DNA-templated;	GO:0005634:nucleus;	GO:0003700:sequence-specific DNA binding transcription factor activity;GO:0043565:sequence-specific DNA binding;	K09360	-
ENSDARG00000074695	3630	169	2.73	140	2.16	160	2.61	244	4.73	288	5.05	314	5.47	226.168	2.2772	1.18726	0.150733	7.87659	3.3643e-15	8.78645e-14	Ups	13	47334296	47400023	+	mertka	c-mer proto-oncogene tyrosine kinase a [Source:ZFIN%3BAcc:ZDB-GENE-081107-1]	-	-	-	K05117	-
ENSDARG00000069030	3271	290	5.2	231	3.96	229	4.14	78	1.68	69	1.34	55	1.06	148.164	0.341829	-1.54865	0.196629	-7.876	3.38019e-15	8.81868e-14	Down	7	33683553	33690401	-	skor1a	SKI family transcriptional corepressor 1a [Source:ZFIN%3BAcc:ZDB-GENE-080722-5]	-	GO:0005634:nucleus;	GO:0046332:SMAD binding;GO:0000166:nucleotide binding;	-	-
ENSDARG00000058053	2654	128	2.83	175	3.69	118	2.63	229	6.07	318	7.63	289	6.88	216.968	2.51138	1.32848	0.16881	7.86967	3.55576e-15	9.23792e-14	Ups	8	13922950	13934921	-	serping1	serpin peptidase inhibitor%2C clade G (C1 inhibitor)%2C member 1 [Source:ZFIN%3BAcc:ZDB-GENE-030131-1262]	-	-	-	K04001	;ko04610 Complement and coagulation cascades;ko05133 Pertussis;
ENSDARG00000016505	3293	142	2.53	173	2.94	137	2.46	231	4.94	332	6.42	291	5.58	224.908	2.38767	1.2556	0.159705	7.86204	3.77922e-15	9.80821e-14	Ups	24	6010700	6048893	-	apbb1ip	amyloid beta (A4) precursor protein-binding%2C family B%2C member 1 interacting protein [Source:ZFIN%3BAcc:ZDB-GENE-040426-1318]	GO:0007165:signal transduction;	GO:0005856:cytoskeleton;GO:0005737:cytoplasm;GO:0005886:plasma membrane;	GO:0005543:phospholipid binding;	K17704	;ko04015 Rap1 signaling pathway;ko04611 Platelet activation;
ENSDARG00000042988	5712	1425	14.62	1544	15.14	1241	12.86	197	2.43	204	2.28	363	4.02	759.907	0.228575	-2.12926	0.27125	-7.8498	4.16717e-15	1.07477e-13	Down	1	11322873	11357590	+	slc24a2	solute carrier family 24 (sodium/potassium/calcium exchanger)%2C member 2 [Source:ZFIN%3BAcc:ZDB-GENE-060825-277]	GO:0055085:transmembrane transport;	GO:0016021:integral component of membrane;	-	K13750;K13749	;ko04744 Phototransduction;
ENSDARG00000086169	1464	247	9.89	260	9.95	240	9.7	75	3.61	64	2.79	85	3.67	151.559	0.379645	-1.39728	0.178134	-7.84396	4.3654e-15	1.12254e-13	Down	21	39622192	39646651	-	sgk494b	uncharacterized serine/threonine-protein kinase SgK494b [Source:ZFIN%3BAcc:ZDB-GENE-120215-252]	-	-	-	K17529	-
ENSDARG00000090963	2791	523	10.98	479	9.61	484	10.26	161	4.06	211	4.82	206	4.66	325.949	0.491296	-1.02533	0.130717	-7.84395	4.36595e-15	1.12254e-13	Down	23	19632231	19657471	+	atp6ap1lb	ATPase%2C H+ transporting%2C lysosomal accessory protein 1-like b [Source:ZFIN%3BAcc:ZDB-GENE-050208-117]	GO:0015991:ATP hydrolysis coupled proton transport;	GO:0033180:proton-transporting V-type ATPase, V1 domain;	GO:0046961:proton-transporting ATPase activity, rotational mechanism;GO:0046933:proton-transporting ATP synthase activity, rotational mechanism;	-	-
ENSDARG00000071684	3293	610	10.86	546	9.29	400	7.19	143	3.06	146	2.82	210	4.03	321.133	0.405334	-1.30282	0.166209	-7.8384	4.56314e-15	1.17081e-13	Down	22	4614881	4622426	-	rx1	retinal homeobox gene 1 [Source:ZFIN%3BAcc:ZDB-GENE-990415-236]	-	-	-	K09332	-
ENSDARG00000078701	2671	250	5.49	220	4.61	228	5.05	53	1.4	50	1.19	83	1.96	137.203	0.336376	-1.57185	0.200662	-7.83333	4.75131e-15	1.21533e-13	Down	16	32795561	32801870	+	prdm13	PR domain containing 13 [Source:ZFIN%3BAcc:ZDB-GENE-080616-1]	-	-	-	-	-
ENSDARG00000025504	6749	171	1.49	189	1.57	147	1.29	38	0.4	41	0.39	40	0.37	96.636	0.297367	-1.74968	0.2235	-7.82855	4.93535e-15	1.25981e-13	Down	15	29426855	29447994	+	gucy2f	guanylate cyclase 2F%2C retinal [Source:ZFIN%3BAcc:ZDB-GENE-011128-7]	-	-	-	K12321	;ko00230 Purine metabolism;ko01100 Metabolic pathways;ko04740 Olfactory transduction;ko04744 Phototransduction;
ENSDARG00000037281	2070	2409	68.21	2881	77.96	2320	66.34	5215	177.36	8538	262.78	10350	315.9	5568.96	3.98101	1.99313	0.254655	7.82681	5.00401e-15	1.27602e-13	Ups	1	24978970	24988554	-	fgg	fibrinogen gamma chain [Source:ZFIN%3BAcc:ZDB-GENE-040426-1998]	GO:0007165:signal transduction;GO:0051258:protein polymerization;GO:0030168:platelet activation;	GO:0005577:fibrinogen complex;	GO:0030674:protein binding, bridging;GO:0005102:receptor binding;	K03905	;ko04610 Complement and coagulation cascades;ko04611 Platelet activation;ko04613 Neutrophil extracellular trap formation;ko05150 Staphylococcus aureus infection;ko05171 Coronavirus disease - COVID-19;
ENSDARG00000004721	2097	122	3.41	96	2.56	90	2.54	10	0.34	12	0.36	18	0.54	52.7033	0.164011	-2.60814	0.33358	-7.81862	5.34051e-15	1.35904e-13	Down	20	51193142	51268152	+	mpp5b	membrane protein%2C palmitoylated 5b (MAGUK p55 subfamily member 5) [Source:ZFIN%3BAcc:ZDB-GENE-060531-2]	-	-	-	-	-
ENSDARG00000037262	378	13	2.02	14	2.07	10	1.57	75	13.97	62	10.45	62	10.36	42.6368	6.83223	2.77236	0.354809	7.81366	5.55504e-15	1.41074e-13	Ups	1	25435339	25437374	-	cdkn2a/b	cyclin-dependent kinase inhibitor 2A/B (p15%2C inhibits CDK4) [Source:ZFIN%3BAcc:ZDB-GENE-081104-306]	-	-	-	-	-
ENSDARG00000104023	2496	578	13.57	655	14.7	615	14.58	270	7.62	205	5.23	244	6.18	406.098	0.49373	-1.0182	0.130331	-7.81243	5.60967e-15	1.42316e-13	Down	15	34033829	34075811	-	mag	myelin associated glycoprotein [Source:ZFIN%3BAcc:ZDB-GENE-041217-24]	-	GO:0016021:integral component of membrane;	GO:0030246:carbohydrate binding;GO:0042802:identical protein binding;	K06771	;ko04514 Cell adhesion molecules;
ENSDARG00000069027	1512	123	4.77	160	5.93	101	3.95	417	19.42	796	33.54	944	39.45	454.007	7.05865	2.81939	0.361159	7.80651	5.87935e-15	1.49006e-13	Ups	18	16809788	16811967	-	admb	adrenomedullin b [Source:ZFIN%3BAcc:ZDB-GENE-120221-6]	-	-	-	-	-
ENSDARG00000038669	2926	58	1.16	78	1.49	60	1.21	202	4.86	165	3.59	135	2.91	122.861	3.26183	1.70568	0.218775	7.79651	6.36431e-15	1.60968e-13	Ups	2	42155799	42168380	+	gbp2	guanylate binding protein 2 [Source:ZFIN%3BAcc:ZDB-GENE-070912-618]	-	-	-	-	-
ENSDARG00000075833	2002	69	2.02	71	1.99	101	2.99	148	5.2	202	6.43	226	7.13	142.246	3.00877	1.58918	0.20401	7.7897	6.71702e-15	1.69371e-13	Ups	7	66598581	66610393	+	lyve1a	lymphatic vessel endothelial hyaluronic receptor 1a [Source:ZFIN%3BAcc:ZDB-GENE-031118-138]	-	-	-	K19012	-
ENSDARG00000100506	4567	276	3.54	298	3.66	255	3.3	87	1.34	57	0.8	95	1.31	166.422	0.365458	-1.45222	0.186839	-7.77261	7.68847e-15	1.92887e-13	Down	22	23466473	23518746	-	crb1	crumbs family member 1%2C photoreceptor morphogenesis associated [Source:ZFIN%3BAcc:ZDB-GENE-050208-382]	-	GO:0043234:protein complex;	GO:0005509:calcium ion binding;	K16681	;ko04390 Hippo signaling pathway;ko04391 Hippo signaling pathway - fly;
ENSDARG00000097485	5377	32	0.35	31	0.32	34	0.37	82	1.07	129	1.53	103	1.21	72.539	4.08526	2.03043	0.261366	7.76854	7.93975e-15	1.9859e-13	Ups	17	43605154	43623028	+	cfap99	cilia and flagella associated protein 99 [Source:ZFIN%3BAcc:ZDB-GENE-161107-1]	-	-	-	-	-
ENSDARG00000094889	4451	189	2.49	184	2.32	142	1.89	42	0.66	35	0.5	42	0.6	97.858	0.292971	-1.77117	0.228099	-7.76493	8.16923e-15	2.04124e-13	Down	2	55766828	55879954	-	cplx4c	complexin 4c [Source:ZFIN%3BAcc:ZDB-GENE-101018-1]	GO:0006836:neurotransmitter transport;	-	GO:0019905:syntaxin binding;	K15295;K18450	-
ENSDARG00000019930	2643	369	8.18	325	6.89	380	8.51	112	2.98	133	3.21	133	3.18	228.418	0.444613	-1.16938	0.150834	-7.75274	8.99341e-15	2.23817e-13	Down	22	16509305	16519060	+	tal1	T-cell acute lymphocytic leukemia 1 [Source:ZFIN%3BAcc:ZDB-GENE-980526-501]	GO:0030878:thyroid gland development;GO:0001525:angiogenesis;GO:0001570:vasculogenesis;GO:0048844:artery morphogenesis;GO:0060216:definitive hemopoiesis;GO:0048368:lateral mesoderm development;GO:0006355:regulation of transcription, DNA-templated;GO:0048823:nucleate erythrocyte development;GO:0060218:hematopoietic stem cell differentiation;GO:0003007:heart morphogenesis;GO:0060217:hemangioblast c…	GO:0005634:nucleus;	GO:0003677:DNA binding;GO:0046983:protein dimerization activity;	K09068	-
ENSDARG00000045548	589	0	0	0	0	2	0.2	170	20.32	565	61.11	499	53.53	227.147	768.582	9.58605	1.2388	7.73817	1.00854e-14	2.50492e-13	Ups	4	19042792	19044829	-	lepb	leptin b [Source:ZFIN%3BAcc:ZDB-GENE-041210-183]	-	-	-	K05424	;ko04060 Cytokine-cytokine receptor interaction;ko04080 Neuroactive ligand-receptor interaction;ko04152 AMPK signaling pathway;ko04630 JAK-STAT signaling pathway;ko04920 Adipocytokine signaling pathway;ko04932 Non-alcoholic fatty liver disease;
ENSDARG00000041431	3807	161	2.48	151	2.22	153	2.38	35	0.65	13	0.22	37	0.61	84.3076	0.231721	-2.10954	0.272787	-7.73329	1.04802e-14	2.60037e-13	Down	18	19016997	19050894	+	slc24a1	solute carrier family 24 (sodium/potassium/calcium exchanger)%2C member 1 [Source:ZFIN%3BAcc:ZDB-GENE-060503-191]	-	-	-	K13749	;ko04744 Phototransduction;
ENSDARG00000077928	1947	35	1.05	62	1.78	54	1.64	125	4.52	143	4.68	135	4.38	97.1833	3.37863	1.75644	0.227154	7.73237	1.05559e-14	2.61652e-13	Ups	9	48521730	48533659	+	ccdc173	coiled-coil domain containing 173 [Source:ZFIN%3BAcc:ZDB-GENE-081104-457]	-	-	-	-	-
ENSDARG00000099889	4303	214	2.91	262	3.41	263	3.62	371	6.07	429	6.35	382	5.61	328.774	2.02424	1.01738	0.131629	7.72916	1.08257e-14	2.67807e-13	Ups	15	63844	71683	-	dusp27	dual specificity phosphatase 27 [Source:ZFIN%3BAcc:ZDB-GENE-140513-1]	-	-	-	K14165	-
ENSDARG00000052138	3769	896	13.93	1085	16.13	903	14.18	50	0.93	47	0.79	126	2.11	464.882	0.0970601	-3.36498	0.435659	-7.72387	1.12846e-14	2.78326e-13	Down	7	49590061	49608966	+	slc1a2a	solute carrier family 1 (glial high affinity glutamate transporter)%2C member 2a [Source:ZFIN%3BAcc:ZDB-GENE-100422-11]	GO:0006835:dicarboxylic acid transport;	GO:0016020:membrane;	GO:0017153:sodium:dicarboxylate symporter activity;	K05613	;ko04721 Synaptic vesicle cycle;ko04724 Glutamatergic synapse;ko05014 Amyotrophic lateral sclerosis;ko05016 Huntington disease;
ENSDARG00000098191	1239	276	13.06	334	15.1	266	12.71	379	21.53	520	26.74	516	26.31	391.162	2.04019	1.0287	0.133311	7.71659	1.19484e-14	2.94407e-13	Ups	3	32723443	32727621	-	si:dkey-16l2.20	si:dkey-16l2.20 [Source:ZFIN%3BAcc:ZDB-GENE-141212-380]	-	-	-	-	-
ENSDARG00000043716	1557	249	9.37	166	5.97	190	7.22	342	15.46	372	15.22	357	14.49	288.513	2.23906	1.1629	0.150734	7.71487	1.21105e-14	2.9781e-13	Ups	8	4641497	4643053	+	cldn5a	claudin 5a [Source:ZFIN%3BAcc:ZDB-GENE-040426-2442]	GO:0061028:establishment of endothelial barrier;	GO:0016021:integral component of membrane;GO:0005923:bicellular tight junction;GO:0005886:plasma membrane;	GO:0005198:structural molecule activity;	K06087	;ko04514 Cell adhesion molecules;ko04530 Tight junction;ko04670 Leukocyte transendothelial migration;ko05130 Pathogenic Escherichia coli infection;ko05160 Hepatitis C;
ENSDARG00000103498	890	2204	145.15	2982	187.68	2373	157.82	976	77.2	777	55.62	1218	86.46	1663.08	0.497794	-1.00638	0.130451	-7.71461	1.21348e-14	2.98113e-13	Down	5	37237092	37239157	+	epd	ependymin [Source:ZFIN%3BAcc:ZDB-GENE-980526-111]	GO:0007160:cell-matrix adhesion;	GO:0005576:extracellular region;	GO:0005509:calcium ion binding;	-	-
ENSDARG00000068851	1843	462	14.69	419	12.73	345	11.08	513	19.6	714	24.68	799	27.39	555.439	2.08342	1.05895	0.137322	7.71143	1.24414e-14	3.04868e-13	Ups	15	35028511	35034726	-	rnf183	ring finger protein 183 [Source:ZFIN%3BAcc:ZDB-GENE-060929-1090]	-	-	GO:0046872:metal ion binding;GO:0008270:zinc ion binding;	-	-
ENSDARG00000089441	2115	534	14.8	660	17.48	560	15.67	692	23.03	1216	36.63	1069	31.93	808.801	2.13841	1.09654	0.142197	7.71138	1.24466e-14	3.04868e-13	Ups	16	22779821	22797802	-	si:ch211-105c13.3	si:ch211-105c13.3 [Source:ZFIN%3BAcc:ZDB-GENE-030131-4483]	-	-	-	-	-
ENSDARG00000087210	4142	20	0.28	53	0.72	44	0.63	126	2.14	117	1.8	134	2.04	87.4178	4.08417	2.03004	0.263327	7.70922	1.26594e-14	3.09469e-13	Ups	3	58245723	58317870	+	vwa3a	von Willebrand factor A domain containing 3A [Source:ZFIN%3BAcc:ZDB-GENE-131121-527]	-	-	-	-	-
ENSDARG00000070165	3938	130	1.93	148	2.11	168	2.53	216	3.86	376	6.08	329	5.28	236.166	2.59955	1.37826	0.178829	7.70714	1.2867e-14	3.14236e-13	Ups	11	40167484	40193180	-	tnfrsf1b	tumor necrosis factor receptor superfamily%2C member 1B [Source:ZFIN%3BAcc:ZDB-GENE-070410-133]	-	-	-	K05141	;ko04060 Cytokine-cytokine receptor interaction;ko04061 Viral protein interaction with cytokine and cytokine receptor;ko04668 TNF signaling pathway;ko04920 Adipocytokine signaling pathway;ko05014 Amyotrophic lateral sclerosis;ko05022 Pathways of neurodegeneration - multiple diseases;ko05170 Human immunodeficiency virus 1 infection;
ENSDARG00000104340	2598	75	1.69	92	1.98	65	1.48	187	5.07	153	3.75	180	4.38	131.107	2.8453	1.50858	0.195794	7.70495	1.30896e-14	3.19358e-13	Ups	16	33819621	33852360	-	rspo1	R-spondin 1 [Source:ZFIN%3BAcc:ZDB-GENE-040718-44]	GO:0030177:positive regulation of Wnt signaling pathway;GO:0001525:angiogenesis;GO:0048010:vascular endothelial growth factor receptor signaling pathway;	GO:0005794:Golgi apparatus;GO:0005576:extracellular region;GO:0005829:cytosol;	GO:0008201:heparin binding;	K19471	;ko04310 Wnt signaling pathway;
ENSDARG00000008060	3664	214	3.42	243	3.72	227	3.67	314	6.03	369	6.42	418	7.21	304.975	2.03317	1.02373	0.133248	7.6829	1.55529e-14	3.76865e-13	Ups	20	39380970	39398275	+	scara3	scavenger receptor class A%2C member 3 [Source:ZFIN%3BAcc:ZDB-GENE-041014-317]	-	-	-	-	-
ENSDARG00000006892	4758	322	3.97	315	3.71	300	3.73	81	1.2	79	1.06	130	1.73	191.562	0.390661	-1.35601	0.17686	-7.66716	1.75852e-14	4.2281e-13	Down	9	3705869	3899177	-	myo3b	myosin IIIB [Source:ZFIN%3BAcc:ZDB-GENE-070706-2]	-	-	-	K08834	;ko04745 Phototransduction - fly;
ENSDARG00000100821	2544	447	10.3	459	10.11	426	9.91	178	4.93	133	3.33	179	4.45	287.315	0.466353	-1.10051	0.143641	-7.6615	1.83775e-14	4.41432e-13	Down	19	1626607	1629639	+	scrt1a	scratch family zinc finger 1a [Source:ZFIN%3BAcc:ZDB-GENE-080219-30]	-	GO:0005622:intracellular;	GO:0008270:zinc ion binding;GO:0003676:nucleic acid binding;	K09219	-
ENSDARG00000020448	1382	335	14.21	274	11.11	275	11.78	369	18.8	659	30.38	635	29.03	437.55	2.36568	1.24226	0.162394	7.64965	2.01528e-14	4.81747e-13	Ups	17	51135386	51140702	+	adi1	acireductone dioxygenase 1 [Source:ZFIN%3BAcc:ZDB-GENE-030131-2799]	GO:0019509:L-methionine biosynthetic process from methylthioadenosine;GO:0055114:oxidation-reduction process;	GO:0005737:cytoplasm;GO:0005886:plasma membrane;GO:0005634:nucleus;	GO:0046872:metal ion binding;GO:0010309:acireductone dioxygenase [iron(II)-requiring] activity;	K08967	;ko00270 Cysteine and methionine metabolism;ko01100 Metabolic pathways;
ENSDARG00000039626	969	415	25.1	480	27.75	447	27.3	176	12.79	150	9.86	185	12.06	292.586	0.482388	-1.05173	0.137491	-7.64947	2.01814e-14	4.81967e-13	Down	5	57702156	57712647	+	nrgna	neurogranin (protein kinase C substrate%2C RC3) a [Source:ZFIN%3BAcc:ZDB-GENE-090710-4]	-	-	-	-	-
ENSDARG00000021462	1769	55	1.82	57	1.8	43	1.44	136	5.41	123	4.43	130	4.64	95.3374	3.1834	1.67057	0.218528	7.64464	2.09529e-14	4.99911e-13	Ups	18	46384466	46396062	+	daw1	dynein assembly factor with WDR repeat domains 1 [Source:ZFIN%3BAcc:ZDB-GENE-050419-255]	GO:0007368:determination of left/right symmetry;GO:0060271:cilium morphogenesis;GO:0060285:cilium-dependent cell motility;GO:0070286:axonemal dynein complex assembly;	GO:0005929:cilium;	-	-	-
ENSDARG00000075459	4027	296	4.31	282	3.92	243	3.57	62	1.08	92	1.46	97	1.52	167.168	0.385955	-1.3735	0.179741	-7.64155	2.14625e-14	5.11087e-13	Down	13	31047484	31100771	+	ptpn20	protein tyrosine phosphatase%2C non-receptor type 20 [Source:ZFIN%3BAcc:ZDB-GENE-090313-90]	-	-	-	K02374	;ko04210 Apoptosis;
ENSDARG00000041065	1663	454	16	511	17.21	491	17.48	578	24.47	976	37.39	827	31.42	655.247	2.0608	1.0432	0.136566	7.6388	2.19259e-14	5.21622e-13	Ups	5	3238284	3255083	-	hspb1	heat shock protein%2C alpha-crystallin-related%2C 1 [Source:ZFIN%3BAcc:ZDB-GENE-030326-4]	GO:0009408:response to heat;GO:0046685:response to arsenic-containing substance;	GO:0005730:nucleolus;GO:0005737:cytoplasm;	-	K04455	;ko04010 MAPK signaling pathway;ko04370 VEGF signaling pathway;ko05146 Amoebiasis;
ENSDARG00000103308	2430	562	13.56	470	10.83	431	10.5	593	17.18	843	22.1	921	23.95	651.7	2.02992	1.02143	0.133884	7.62921	2.36199e-14	5.59777e-13	Ups	6	53393746	53426394	-	mst1	macrophage stimulating 1 [Source:ZFIN%3BAcc:ZDB-GENE-020806-3]	GO:0006508:proteolysis;GO:0030282:bone mineralization;	-	GO:0004252:serine-type endopeptidase activity;	-	-
ENSDARG00000099221	2354	525	13.07	444	10.57	496	12.47	186	5.56	177	4.79	210	5.64	322.348	0.494609	-1.01564	0.133637	-7.59999	2.96157e-14	6.98542e-13	Down	21	41636126	41764544	+	ppp2r2bb	protein phosphatase 2%2C regulatory subunit B%2C beta b [Source:ZFIN%3BAcc:ZDB-GENE-041010-39]	-	-	-	K04354	;ko03015 mRNA surveillance pathway;ko04071 Sphingolipid signaling pathway;ko04111 Cell cycle - yeast;ko04151 PI3K-Akt signaling pathway;ko04152 AMPK signaling pathway;ko04261 Adrenergic signaling in cardiomyocytes;ko04390 Hippo signaling pathway;ko04391 Hippo signaling pathway - fly;ko04530 Tight junction;ko04728 Dopaminergic synapse;ko05142 Chagas disease;ko05160 Hepatitis C;ko05165 Human papill…
ENSDARG00000004748	4259	2138	29.42	1627	21.4	1332	18.51	3696	61.09	5451	81.54	5056	75	3382.95	3.51521	1.81361	0.238695	7.59801	3.00709e-14	7.08607e-13	Ups	3	39330944	39346746	-	zgc:100868	zgc:100868 [Source:ZFIN%3BAcc:ZDB-GENE-040801-33]	-	-	GO:0008236:serine-type peptidase activity;	-	-
ENSDARG00000094077	952	166	10.22	150	8.83	118	7.34	23	1.7	10	0.67	37	2.46	76.7662	0.204005	-2.29332	0.301973	-7.59446	3.0908e-14	7.26266e-13	Down	22	19265007	19288760	+	si:dkey-21e2.16	si:dkey-21e2.16 [Source:ZFIN%3BAcc:ZDB-GENE-050208-698]	GO:0006508:proteolysis;	-	GO:0004252:serine-type endopeptidase activity;	-	-
ENSDARG00000052895	2225	3	0.08	12	0.3	9	0.24	33	1.04	78	2.23	95	2.7	41.4032	10.7631	3.42802	0.451537	7.59189	3.15269e-14	7.40107e-13	Ups	1	40038411	40055870	+	htra3a	HtrA serine peptidase 3a [Source:ZFIN%3BAcc:ZDB-GENE-040801-245]	GO:0001558:regulation of cell growth;GO:0006508:proteolysis;	GO:0005576:extracellular region;	GO:0004252:serine-type endopeptidase activity;GO:0005520:insulin-like growth factor binding;	K08785	-
ENSDARG00000030364	2164	81	2.19	76	1.97	75	2.05	148	4.81	155	4.56	206	6.01	128.611	2.77036	1.47007	0.19366	7.59099	3.17463e-14	7.43507e-13	Ups	19	47220676	47366372	-	angpt1	angiopoietin 1 [Source:ZFIN%3BAcc:ZDB-GENE-010817-1]	GO:0007169:transmembrane receptor protein tyrosine kinase signaling pathway;GO:0001568:blood vessel development;	-	-	K05465	;ko04010 MAPK signaling pathway;ko04014 Ras signaling pathway;ko04015 Rap1 signaling pathway;ko04066 HIF-1 signaling pathway;ko04151 PI3K-Akt signaling pathway;ko05323 Rheumatoid arthritis;
ENSDARG00000068474	2820	104	2.16	103	2.05	83	1.74	3	0.07	17	0.38	14	0.31	48.8439	0.147703	-2.75923	0.365317	-7.55298	4.25395e-14	9.87433e-13	Down	2	30737537	30742887	+	si:dkey-94e7.2	si:dkey-94e7.2 [Source:ZFIN%3BAcc:ZDB-GENE-070912-611]	-	-	-	K11152	;ko00830 Retinol metabolism;ko01100 Metabolic pathways;ko01240 Biosynthesis of cofactors;
ENSDARG00000103476	6035	983	9.55	796	7.39	878	8.61	266	3.1	296	3.12	439	4.6	576.547	0.474461	-1.07564	0.142487	-7.54904	4.38491e-14	1.01499e-12	Down	25	34135366	34175192	+	trpm1b	transient receptor potential cation channel%2C subfamily M%2C member 1b [Source:ZFIN%3BAcc:ZDB-GENE-070424-31]	-	-	-	K04976	-
ENSDARG00000103413	1608	260	9.48	297	10.35	207	7.62	64	2.8	53	2.1	91	3.58	150.788	0.344604	-1.53699	0.204134	-7.52931	5.10104e-14	1.1731e-12	Down	3	7727364	7753267	+	zgc:109949	zgc:109949 [Source:ZFIN%3BAcc:ZDB-GENE-050522-166]	-	-	-	K13649	;ko01523 Antifolate resistance;ko04144 Endocytosis;
ENSDARG00000029841	6057	145	1.4	251	2.32	241	2.36	39	0.45	42	0.44	62	0.65	120.165	0.283431	-1.81893	0.242051	-7.51465	5.7062e-14	1.31105e-12	Down	22	10728166	10742568	+	tmprss9	transmembrane protease%2C serine 9 [Source:ZFIN%3BAcc:ZDB-GENE-050208-573]	-	-	-	K09640	-
ENSDARG00000011640	1957	2821	84.49	2692	77.05	2378	71.92	387	13.92	402	13.09	719	23.21	1439.09	0.240478	-2.05602	0.274112	-7.50067	6.34941e-14	1.4548e-12	Down	24	7657261	7670037	-	syt5b	synaptotagmin Vb [Source:ZFIN%3BAcc:ZDB-GENE-050522-134]	GO:0006810:transport;	GO:0016020:membrane;GO:0008021:synaptic vesicle;	GO:0005215:transporter activity;	K15290	;ko04721 Synaptic vesicle cycle;
ENSDARG00000052982	1691	171	5.93	195	6.46	189	6.62	44	1.83	35	1.32	61	2.28	107.641	0.318927	-1.6487	0.219863	-7.49877	6.44195e-14	1.47464e-12	Down	17	15837832	15884690	+	gabrr2a	gamma-aminobutyric acid (GABA) A receptor%2C rho 2a [Source:ZFIN%3BAcc:ZDB-GENE-060825-164]	-	-	-	K05190	;ko04080 Neuroactive ligand-receptor interaction;ko04723 Retrograde endocannabinoid signaling;ko04727 GABAergic synapse;ko05032 Morphine addiction;ko05033 Nicotine addiction;
ENSDARG00000080020	2126	247	6.81	200	5.27	228	6.35	289	9.57	472	14.14	521	15.48	336.366	2.38693	1.25516	0.167429	7.49667	6.54592e-14	1.49706e-12	Ups	7	18901053	18916108	-	il13ra1	interleukin 13 receptor%2C alpha 1 [Source:ZFIN%3BAcc:ZDB-GENE-060503-103]	-	-	-	K05076	;ko04060 Cytokine-cytokine receptor interaction;ko04630 JAK-STAT signaling pathway;ko05200 Pathways in cancer;
ENSDARG00000035765	1488	184	7.25	155	5.83	195	7.76	52	2.46	41	1.76	37	1.57	103.023	0.308644	-1.69599	0.226574	-7.48535	7.13594e-14	1.62452e-12	Down	15	6681428	6729989	+	CU633984.1	-	-	-	-	K07373	;ko04540 Gap junction;
ENSDARG00000044803	1773	232	7.67	249	7.87	209	6.98	288	11.44	501	18	488	17.39	337.57	2.33046	1.22061	0.163099	7.48388	7.21574e-14	1.64118e-12	Ups	11	28343559	28367434	-	dhrs3b	dehydrogenase/reductase (SDR family) member 3b [Source:ZFIN%3BAcc:ZDB-GENE-041010-172]	GO:0008152:metabolic process;	-	GO:0016491:oxidoreductase activity;GO:0000166:nucleotide binding;	K11146	;ko00830 Retinol metabolism;ko01100 Metabolic pathways;ko01240 Biosynthesis of cofactors;
ENSDARG00000106097	592	3	0.3	1	0.09	2	0.2	51	6.06	50	5.38	49	5.23	28.8561	31.6668	4.9849	0.666128	7.4834	7.24251e-14	1.64577e-12	Ups	7	183510	185153	+	BX511027.1	-	-	-	-	-	-
ENSDARG00000019902	2059	3415	97.21	3904	106.21	3527	101.39	180	6.15	205	6.34	498	15.28	1757.11	0.101941	-3.2942	0.440563	-7.47726	7.58907e-14	1.72294e-12	Down	16	14021572	14031469	-	rcvrn2	recoverin 2 [Source:ZFIN%3BAcc:ZDB-GENE-030131-7590]	-	-	GO:0005509:calcium ion binding;	K13764	;ko04744 Phototransduction;
ENSDARG00000093774	1086	398	21.48	478	24.66	453	24.69	174	11.28	114	6.69	169	9.83	280.807	0.43627	-1.19671	0.160142	-7.4728	7.85038e-14	1.78064e-12	Down	2	39050427	39052199	-	rbp2b	retinol binding protein 2b%2C cellular [Source:ZFIN%3BAcc:ZDB-GENE-040715-7]	GO:0006810:transport;	-	GO:0008289:lipid binding;GO:0005215:transporter activity;	-	-
ENSDARG00000093759	1167	145	7.28	139	6.67	119	6.04	181	10.92	367	20.04	355	19.22	225.937	2.81649	1.4939	0.200349	7.45647	8.88715e-14	2.00846e-12	Ups	20	42820653	42821819	-	gpr31	G protein-coupled receptor 31 [Source:ZFIN%3BAcc:ZDB-GENE-070705-34]	-	-	-	-	-
ENSDARG00000016528	5172	223	2.53	232	2.51	251	2.87	53	0.72	64	0.79	89	1.09	142.051	0.367971	-1.44233	0.193438	-7.4563	8.89837e-14	2.00917e-12	Down	20	44599750	44615017	+	wdcp	WD repeat and coiled coil containing [Source:ZFIN%3BAcc:ZDB-GENE-050320-107]	-	-	-	-	-
ENSDARG00000099374	2073	176	4.98	183	4.94	155	4.43	248	8.42	390	11.99	300	9.14	249.648	2.30531	1.20496	0.161669	7.45323	9.10829e-14	2.05284e-12	Ups	9	2586372	2588444	-	sp9	sp9 transcription factor [Source:ZFIN%3BAcc:ZDB-GENE-040426-2313]	-	-	-	K09199	-
ENSDARG00000006983	2054	496	14.15	463	12.63	407	11.73	151	5.18	179	5.55	201	6.18	299.405	0.49128	-1.02538	0.137773	-7.44257	9.87416e-14	2.21941e-12	Down	16	1306497	1336651	+	celf3b	cugbp%2C Elav-like family member 3b [Source:ZFIN%3BAcc:ZDB-GENE-110408-50]	-	-	-	K13207	-
ENSDARG00000097451	809	64	4.64	81	5.61	63	4.61	3	0.26	2	0.16	5	0.39	32.4052	0.060872	-4.03808	0.542879	-7.43827	1.02015e-13	2.29091e-12	Down	3	51405309	51422919	+	chmp6a	charged multivesicular body protein 6a [Source:ZFIN%3BAcc:ZDB-GENE-100812-5]	-	-	-	K12195	;ko04144 Endocytosis;ko04217 Necroptosis;
ENSDARG00000091860	1106	13	0.69	15	0.76	18	0.96	56	3.56	95	5.47	63	3.6	46.5075	5.87299	2.5541	0.343722	7.4307	1.08027e-13	2.41717e-12	Ups	8	42705960	42717037	+	zgc:194007	zgc:194007 [Source:ZFIN%3BAcc:ZDB-GENE-081022-49]	-	-	-	-	-
ENSDARG00000090352	2000	354	10.37	767	21.48	713	21.1	2533	89.16	4425	140.96	4441	140.29	2376.93	7.81697	2.96661	0.399538	7.4251	1.12699e-13	2.51491e-12	Ups	16	31668025	31670760	-	CR855311.1	-	-	-	-	-	-
ENSDARG00000105392	1551	112	4.23	92	3.32	127	4.85	13	0.59	10	0.41	26	1.06	57.8504	0.186497	-2.42278	0.326364	-7.42353	1.14038e-13	2.53796e-12	Down	14	33615493	33620368	+	si:ch73-22o18.1	si:ch73-22o18.1 [Source:ZFIN%3BAcc:ZDB-GENE-160113-40]	-	-	-	-	-
ENSDARG00000070037	1467	506	20.22	425	16.23	459	18.52	156	7.49	160	6.95	212	9.13	302.646	0.479645	-1.05996	0.142894	-7.4178	1.19081e-13	2.63837e-12	Down	6	35478248	35504030	-	rgs8	regulator of G protein signaling 8 [Source:ZFIN%3BAcc:ZDB-GENE-040718-264]	GO:0038032:termination of G-protein coupled receptor signaling pathway;GO:0043547:positive regulation of GTPase activity;	GO:0005737:cytoplasm;GO:0005886:plasma membrane;	GO:0005096:GTPase activator activity;	K16449	-
ENSDARG00000074708	2757	24	0.51	14	0.28	35	0.75	82	2.09	81	1.87	115	2.64	62.4028	4.7959	2.2618	0.30495	7.41695	1.19848e-13	2.653e-12	Ups	24	16903659	16922865	-	armc3	armadillo repeat containing 3 [Source:ZFIN%3BAcc:ZDB-GENE-110614-1]	-	-	-	-	-
ENSDARG00000052118	3900	136	2.04	121	1.74	149	2.26	193	3.48	350	5.72	294	4.76	214.738	2.59395	1.37515	0.185774	7.40229	1.33858e-13	2.94354e-12	Ups	7	50202927	50244247	-	adamtsl5	ADAMTS like 5 [Source:ZFIN%3BAcc:ZDB-GENE-161017-76]	-	-	-	K04550	;ko04979 Cholesterol metabolism;ko05010 Alzheimer disease;ko05144 Malaria;
ENSDARG00000061351	1665	90	3.17	85	2.86	86	3.06	173	7.31	159	6.08	191	7.25	135.798	2.53622	1.34268	0.181537	7.39619	1.40146e-13	3.0695e-12	Ups	19	41260989	41267986	-	tfpi2	tissue factor pathway inhibitor 2 [Source:ZFIN%3BAcc:ZDB-GENE-060503-38]	-	-	GO:0004867:serine-type endopeptidase inhibitor activity;	K08821	;ko05202 Transcriptional misregulation in cancer;
ENSDARG00000087164	831	641	45.21	500	33.7	722	51.43	1114	94.37	988	75.75	871	66.22	830.619	2.02373	1.01701	0.137559	7.39329	1.43235e-13	3.13163e-12	Ups	9	22433668	22434703	-	crygm2d4	crystallin%2C gamma M2d4 [Source:ZFIN%3BAcc:ZDB-GENE-060918-3]	-	-	-	-	-
ENSDARG00000011671	5593	735	7.7	763	7.64	618	6.54	64	0.81	59	0.67	137	1.55	358.945	0.154558	-2.69378	0.364993	-7.38036	1.57862e-13	3.43931e-12	Down	21	20319822	20339971	+	pde6b	phosphodiesterase 6B%2C cGMP-specific%2C rod%2C beta [Source:ZFIN%3BAcc:ZDB-GENE-090421-2]	-	-	-	K13756	;ko00230 Purine metabolism;ko01100 Metabolic pathways;ko04744 Phototransduction;
ENSDARG00000021913	5504	54	0.58	65	0.66	62	0.67	120	1.53	172	1.99	135	1.55	105.962	2.98192	1.57624	0.213584	7.37997	1.58325e-13	3.44638e-12	Ups	20	33805439	33834952	+	ak9	adenylate kinase 9 [Source:ZFIN%3BAcc:ZDB-GENE-041014-337]	-	-	-	K18533	;ko00230 Purine metabolism;ko00240 Pyrimidine metabolism;ko01100 Metabolic pathways;ko01110 Biosynthesis of secondary metabolites;ko01240 Biosynthesis of cofactors;
ENSDARG00000009743	2161	43	1.17	62	1.61	59	1.62	123	4.01	165	4.86	122	3.57	100.418	3.16385	1.66168	0.225183	7.37923	1.59204e-13	3.46247e-12	Ups	20	47664498	47680449	-	efhc1	EF-hand domain (C-terminal) containing 1 [Source:ZFIN%3BAcc:ZDB-GENE-040426-1300]	-	-	-	-	-
ENSDARG00000092269	1468	193	7.71	224	8.55	183	7.38	48	2.3	47	2.04	70	3.01	118.777	0.34774	-1.52392	0.206616	-7.37561	1.63592e-13	3.5548e-12	Down	10	9353092	9358891	-	si:dkeyp-41f9.4	si:dkeyp-41f9.4 [Source:ZFIN%3BAcc:ZDB-GENE-091204-320]	-	-	-	-	-
ENSDARG00000044415	2893	30	0.61	33	0.64	40	0.82	68	1.65	137	3.02	139	3.04	78.6499	4.19385	2.06827	0.280475	7.37418	1.65354e-13	3.58895e-12	Ups	20	51665827	51669479	+	tlr5a	toll-like receptor 5a [Source:ZFIN%3BAcc:ZDB-GENE-040219-14]	-	-	-	K10168	;ko04620 Toll-like receptor signaling pathway;ko05130 Pathogenic Escherichia coli infection;ko05131 Shigellosis;ko05132 Salmonella infection;ko05134 Legionellosis;ko05321 Inflammatory bowel disease;
ENSDARG00000042727	1843	72	2.29	128	3.89	93	2.99	184	7.03	261	9.02	201	6.89	163.082	2.79107	1.48082	0.200823	7.37374	1.65911e-13	3.59575e-12	Ups	15	25149556	25158761	-	exo5	exonuclease 5 [Source:ZFIN%3BAcc:ZDB-GENE-051113-108]	GO:0036297:interstrand cross-link repair;	GO:0005634:nucleus;GO:0005829:cytosol;	GO:0046872:metal ion binding;GO:0003677:DNA binding;GO:0045145:single-stranded DNA 5'-3' exodeoxyribonuclease activity;GO:0051539:4 iron, 4 sulfur cluster binding;	K17815	-
ENSDARG00000016725	1317	164	7.3	173	7.36	177	7.96	50	2.67	32	1.55	47	2.25	99.7378	0.318134	-1.65229	0.224171	-7.37067	1.69774e-13	3.67626e-12	Down	21	20678384	20679925	+	gadd45gb.1	growth arrest and DNA-damage-inducible%2C gamma b%2C tandem duplicate 1 [Source:ZFIN%3BAcc:ZDB-GENE-040426-2321]	GO:0006950:response to stress;GO:0051726:regulation of cell cycle;	GO:0005634:nucleus;	-	K04402	;ko04010 MAPK signaling pathway;ko04064 NF-kappa B signaling pathway;ko04068 FoxO signaling pathway;ko04110 Cell cycle;ko04115 p53 signaling pathway;ko04210 Apoptosis;ko04218 Cellular senescence;ko05169 Epstein-Barr virus infection;ko05200 Pathways in cancer;ko05202 Transcriptional misregulation in cancer;ko05210 Colorectal cancer;ko05212 Pancreatic cancer;ko05213 Endometrial cancer;ko05214 Gliom…
ENSDARG00000007024	1236	764	36.23	1018	46.14	957	45.83	295	16.8	264	13.61	445	22.75	589.012	0.462728	-1.11176	0.151329	-7.34666	2.03217e-13	4.35864e-12	Down	11	8151055	8158172	-	uox	urate oxidase [Source:ZFIN%3BAcc:ZDB-GENE-030826-24]	GO:0006144:purine nucleobase metabolic process;GO:0055114:oxidation-reduction process;	GO:0005777:peroxisome;	GO:0004846:urate oxidase activity;	K00365	;ko00230 Purine metabolism;ko00232 Caffeine metabolism;ko01100 Metabolic pathways;ko01120 Microbial metabolism in diverse environments;
ENSDARG00000043394	3028	235	4.55	230	4.25	222	4.34	63	1.46	58	1.22	87	1.82	139.681	0.382675	-1.38581	0.188708	-7.34365	2.07842e-13	4.45399e-12	Down	20	19377349	19466292	-	si:dkey-71h2.2	si:dkey-71h2.2 [Source:ZFIN%3BAcc:ZDB-GENE-041014-145]	-	-	-	K12474	;ko04144 Endocytosis;ko04979 Cholesterol metabolism;
ENSDARG00000014233	1924	301	9.17	355	10.34	367	11.29	114	4.17	82	2.72	136	4.47	212.347	0.410681	-1.28391	0.175047	-7.33464	2.22327e-13	4.748e-12	Down	14	50052433	50075400	-	sept8b	septin 8b [Source:ZFIN%3BAcc:ZDB-GENE-070424-3]	GO:0007049:cell cycle;	GO:0031105:septin complex;	GO:0005525:GTP binding;	K16939	;ko05100 Bacterial invasion of epithelial cells;ko05131 Shigellosis;
ENSDARG00000035508	1960	181	5.41	156	4.46	138	4.17	33	1.19	39	1.27	44	1.42	91.376	0.30875	-1.69549	0.231385	-7.32758	2.34341e-13	4.98317e-12	Down	5	29146202	29150224	-	barhl1a	BarH-like homeobox 1a [Source:ZFIN%3BAcc:ZDB-GENE-050417-212]	GO:0006355:regulation of transcription, DNA-templated;	GO:0005634:nucleus;	GO:0003700:sequence-specific DNA binding transcription factor activity;GO:0043565:sequence-specific DNA binding;	K09360	-
ENSDARG00000041735	1490	491	19.31	443	16.65	451	17.92	24	1.13	38	1.62	75	3.18	228.97	0.123807	-3.01384	0.411611	-7.32206	2.44195e-13	5.18826e-12	Down	9	13743176	13757734	+	tmem237a	transmembrane protein 237a [Source:ZFIN%3BAcc:ZDB-GENE-070402-3]	-	-	-	-	-
ENSDARG00000088823	2548	439	10.1	498	10.95	633	14.7	944	26.08	865	21.63	722	17.9	704.611	2.04578	1.03265	0.141267	7.30996	2.67216e-13	5.66767e-12	Ups	9	22392943	22470985	-	crygm2d3	crystallin%2C gamma M2d3 [Source:ZFIN%3BAcc:ZDB-GENE-060918-2]	-	-	-	-	-
ENSDARG00000044400	2932	23	0.46	14	0.27	26	0.52	68	1.63	82	1.78	83	1.79	52.5933	4.66642	2.22232	0.305079	7.28439	3.23118e-13	6.84167e-12	Ups	6	30702325	30714293	+	wdr78	WD repeat domain 78 [Source:ZFIN%3BAcc:ZDB-GENE-050522-322]	-	-	-	-	-
ENSDARG00000102430	2206	170	4.52	195	4.95	123	3.3	25	0.8	23	0.66	50	1.43	89.7186	0.253712	-1.97874	0.271898	-7.27751	3.40045e-13	7.18171e-12	Down	11	44605015	44618837	-	opn6a	opsin 6%2C group member a [Source:ZFIN%3BAcc:ZDB-GENE-061201-30]	GO:0007186:G-protein coupled receptor signaling pathway;	GO:0016021:integral component of membrane;	GO:0004930:G-protein coupled receptor activity;	-	-
ENSDARG00000100560	4615	380	4.83	380	4.61	433	5.55	159	2.43	105	1.45	149	2.04	252.831	0.438863	-1.18816	0.163322	-7.27491	3.46646e-13	7.3087e-12	Down	19	13274749	13368272	-	zfpm2b	zinc finger protein%2C FOG family member 2b [Source:ZFIN%3BAcc:ZDB-GENE-060130-5]	-	GO:0005622:intracellular;	GO:0008270:zinc ion binding;GO:0005515:protein binding;	K17442	;ko05206 MicroRNAs in cancer;
ENSDARG00000020417	2987	187	3.67	165	3.09	130	2.58	225	5.3	326	6.95	356	7.53	238.77	2.37265	1.2465	0.171345	7.27479	3.46955e-13	7.30902e-12	Ups	14	26065432	26078939	-	emx3	empty spiracles homeobox 3 [Source:ZFIN%3BAcc:ZDB-GENE-990415-53]	GO:0021862:early neuron differentiation in forebrain;GO:0006355:regulation of transcription, DNA-templated;GO:0021537:telencephalon development;GO:0021952:central nervous system projection neuron axonogenesis;	GO:0005634:nucleus;	GO:0043565:sequence-specific DNA binding;GO:0003700:sequence-specific DNA binding transcription factor activity;	K09317	-
ENSDARG00000068103	3087	74	1.41	63	1.14	66	1.27	127	2.9	143	2.95	179	3.66	113.187	2.79158	1.48108	0.203907	7.2635	3.77198e-13	7.91925e-12	Ups	18	35198816	35221568	+	cfap45	cilia and flagella associated protein 45 [Source:ZFIN%3BAcc:ZDB-GENE-070209-143]	GO:0006886:intracellular protein transport;	-	GO:0017137:Rab GTPase binding;	-	-
ENSDARG00000009637	3579	9294	152.21	10435	163.32	7484	123.77	597	11.74	705	12.55	1445	25.51	4502.16	0.126735	-2.98011	0.410549	-7.25884	3.9042e-13	8.18301e-12	Down	19	10420613	10433654	+	rcvrn3	recoverin 3 [Source:ZFIN%3BAcc:ZDB-GENE-040426-1661]	-	-	GO:0005509:calcium ion binding;	-	-
ENSDARG00000079765	3481	124	2.09	113	1.82	115	1.96	189	3.82	214	3.92	228	4.14	169.081	2.26573	1.17997	0.162615	7.25623	3.98027e-13	8.33541e-12	Ups	11	37638425	37657275	+	si:ch211-112f3.4	si:ch211-112f3.4 [Source:ZFIN%3BAcc:ZDB-GENE-141219-9]	-	-	-	-	-
ENSDARG00000101482	7167	228	1.86	373	2.92	318	2.63	439	4.31	599	5.32	521	4.59	424.63	2.14483	1.10087	0.151774	7.25333	4.06643e-13	8.50867e-12	Ups	5	13369819	13507654	+	hk2	hexokinase 2 [Source:ZFIN%3BAcc:ZDB-GENE-040426-2017]	GO:0001678:cellular glucose homeostasis;GO:0006096:glycolytic process;GO:0016310:phosphorylation;	GO:0005829:cytosol;	GO:0005524:ATP binding;GO:0004340:glucokinase activity;GO:0019158:mannokinase activity;GO:0008865:fructokinase activity;	K00844	;ko00010 Glycolysis / Gluconeogenesis;ko00051 Fructose and mannose metabolism;ko00052 Galactose metabolism;ko00500 Starch and sucrose metabolism;ko00520 Amino sugar and nucleotide sugar metabolism;ko00521 Streptomycin biosynthesis;ko00524 Neomycin, kanamycin and gentamicin biosynthesis;ko01100 Metabolic pathways;ko01110 Biosynthesis of secondary metabolites;ko01120 Microbial metabolism in diverse…
ENSDARG00000101814	4097	337	4.82	295	4.03	290	4.19	367	6.31	566	8.8	655	10.1	429.254	2.16639	1.1153	0.154044	7.24009	4.48388e-13	9.36638e-12	Ups	22	24617696	24639563	+	lpar3	lysophosphatidic acid receptor 3 [Source:ZFIN%3BAcc:ZDB-GENE-120202-1]	-	-	-	K04294	;ko04015 Rap1 signaling pathway;ko04072 Phospholipase D signaling pathway;ko04080 Neuroactive ligand-receptor interaction;ko04151 PI3K-Akt signaling pathway;ko05200 Pathways in cancer;
ENSDARG00000053563	1825	7	0.22	22	0.68	4	0.13	174	6.71	379	13.23	282	9.76	159.19	32.0535	5.00241	0.691539	7.23374	4.69876e-13	9.79053e-12	Ups	4	75175969	75197983	+	ms4a17a.12	membrane-spanning 4-domains%2C subfamily A%2C member 17A.12 [Source:ZFIN%3BAcc:ZDB-GENE-080829-4]	-	-	-	-	-
ENSDARG00000069388	1309	67	3	75	3.21	66	2.98	135	7.26	173	8.42	140	6.76	113.934	2.72586	1.44671	0.200077	7.23076	4.80291e-13	9.99077e-12	Ups	7	21521169	21540116	+	tmem88b	transmembrane protein 88 b [Source:ZFIN%3BAcc:ZDB-GENE-060929-644]	-	-	-	-	-
ENSDARG00000097187	4702	434	5.41	362	4.31	363	4.57	129	1.93	129	1.75	170	2.28	250.042	0.466617	-1.09969	0.152105	-7.22979	4.83751e-13	1.00459e-11	Down	2	20772394	20786688	+	si:ch211-153l6.6	si:ch211-153l6.6 [Source:ZFIN%3BAcc:ZDB-GENE-131121-98]	-	-	-	K08821	;ko05202 Transcriptional misregulation in cancer;
ENSDARG00000056084	2330	566	14.24	417	10.03	543	13.79	198	5.98	142	3.88	198	5.37	325.282	0.446327	-1.16383	0.161299	-7.21534	5.37997e-13	1.11538e-11	Down	23	21711707	21735365	+	igsf21b	immunoglobin superfamily%2C member 21b [Source:ZFIN%3BAcc:ZDB-GENE-070424-59]	-	-	GO:0005515:protein binding;	-	-
ENSDARG00000029832	2994	338	6.62	266	4.98	343	6.78	110	2.59	80	1.7	115	2.43	196.43	0.407511	-1.29509	0.179552	-7.2129	5.47719e-13	1.13455e-11	Down	21	20287926	20295912	-	slc26a1	solute carrier family 26 (anion exchanger)%2C member 1 [Source:ZFIN%3BAcc:ZDB-GENE-070112-2182]	GO:0008272:sulfate transport;GO:0055085:transmembrane transport;	GO:0016021:integral component of membrane;	GO:0008271:secondary active sulfate transmembrane transporter activity;	K14700	-
ENSDARG00000069296	2299	156	3.98	191	4.65	159	4.09	35	1.07	33	0.91	57	1.57	97.5175	0.312177	-1.67956	0.232918	-7.21095	5.55641e-13	1.14908e-11	Down	20	43186642	43214007	+	moxd1l	monooxygenase%2C DBH-like 1%2C like [Source:ZFIN%3BAcc:ZDB-GENE-060126-3]	GO:0006584:catecholamine metabolic process;GO:0055114:oxidation-reduction process;GO:0044710:single-organism metabolic process;	GO:0016021:integral component of membrane;GO:0016020:membrane;	GO:0005507:copper ion binding;GO:0004500:dopamine beta-monooxygenase activity;GO:0046872:metal ion binding;GO:0016715:oxidoreductase activity, acting on paired donors, with incorporation or reduction of molecular oxygen, reduced ascorbate as one donor, and incorporation of one atom of oxygen;	-	-
ENSDARG00000010454	2310	128	3.25	185	4.49	175	4.48	26	0.79	28	0.77	52	1.42	91.3437	0.273913	-1.86821	0.259563	-7.19754	6.13094e-13	1.26369e-11	Down	4	22622118	22630001	+	guca1a	guanylate cyclase activator 1A [Source:ZFIN%3BAcc:ZDB-GENE-011128-5]	-	-	GO:0030250:guanylate cyclase activator activity;GO:0005509:calcium ion binding;	K08328	;ko04744 Phototransduction;
ENSDARG00000022466	6823	218	1.87	180	1.48	199	1.73	265	2.73	388	3.62	352	3.26	274.31	2.12312	1.08618	0.15093	7.19663	6.17183e-13	1.27106e-11	Ups	7	22582631	22629187	+	clcn5b	chloride channel%2C voltage-sensitive 5b [Source:ZFIN%3BAcc:ZDB-GENE-110407-11]	-	-	-	K05012	;ko04613 Neutrophil extracellular trap formation;
ENSDARG00000087844	2706	149	3.23	119	2.46	118	2.58	190	4.94	325	7.65	254	5.93	199.343	2.51206	1.32887	0.184703	7.19464	6.26246e-13	1.28759e-11	Ups	23	23305585	23326117	+	plekhn1	pleckstrin homology domain containing%2C family N member 1 [Source:ZFIN%3BAcc:ZDB-GENE-090313-357]	-	-	-	-	-
ENSDARG00000073901	5035	23	0.27	21	0.23	10	0.12	70	0.98	67	0.85	78	0.98	47.9441	5.04622	2.3352	0.325094	7.18317	6.81137e-13	1.39698e-11	Ups	3	4845352	4850386	-	CABZ01046997.1	-	-	-	-	-	-
ENSDARG00000002748	5616	485	5.06	343	3.42	361	3.8	149	1.87	128	1.45	135	1.52	251.934	0.439164	-1.18717	0.165382	-7.17837	7.0549e-13	1.44573e-11	Down	19	390065	419386	+	sema6d	sema domain%2C transmembrane domain (TM)%2C and cytoplasmic domain%2C (semaphorin) 6D [Source:ZFIN%3BAcc:ZDB-GENE-040426-1933]	GO:0007275:multicellular organismal development;	GO:0016021:integral component of membrane;	GO:0004872:receptor activity;	K06842	;ko04360 Axon guidance;
ENSDARG00000014358	1427	8	0.33	9	0.35	5	0.21	70	3.45	49	2.19	39	1.73	32.9231	9.16611	3.19631	0.445893	7.16833	7.59174e-13	1.55318e-11	Ups	11	22952865	22966343	-	optc	opticin [Source:ZFIN%3BAcc:ZDB-GENE-030131-1798]	-	-	-	K08127	-
ENSDARG00000030758	2848	345	7.1	444	8.73	366	7.61	20	0.49	27	0.6	61	1.35	189.555	0.117267	-3.09213	0.431383	-7.16795	7.61278e-13	1.5562e-11	Down	15	2924434	2940677	-	guca1c	guanylate cyclase activator 1C [Source:ZFIN%3BAcc:ZDB-GENE-030829-1]	-	-	GO:0005509:calcium ion binding;GO:0008048:calcium sensitive guanylate cyclase activator activity;	K08328	;ko04744 Phototransduction;
ENSDARG00000023886	5196	699	7.88	669	7.21	553	6.3	76	1.03	57	0.7	136	1.65	332.14	0.176533	-2.50199	0.349887	-7.15084	8.62464e-13	1.75438e-11	Down	25	18924673	18992656	-	cacna2d4b	calcium channel%2C voltage-dependent%2C alpha 2/delta subunit 4b [Source:ZFIN%3BAcc:ZDB-GENE-100422-18]	-	-	-	K04861	;ko04010 MAPK signaling pathway;ko04260 Cardiac muscle contraction;ko04261 Adrenergic signaling in cardiomyocytes;ko04921 Oxytocin signaling pathway;ko05410 Hypertrophic cardiomyopathy;ko05412 Arrhythmogenic right ventricular cardiomyopathy;ko05414 Dilated cardiomyopathy;
ENSDARG00000055731	1506	163	6.34	179	6.66	111	4.36	247	11.55	275	11.63	289	12.12	217.274	2.26758	1.18115	0.165216	7.14914	8.73237e-13	1.77484e-11	Ups	3	25933220	25939930	+	si:dkeyp-69e1.8	si:dkeyp-69e1.8 [Source:ZFIN%3BAcc:ZDB-GENE-070912-676]	-	-	GO:0005525:GTP binding;	-	-
ENSDARG00000002406	1534	12	0.46	20	0.73	27	1.04	61	2.8	73	3.03	102	4.2	52.3903	5.0361	2.33231	0.326539	7.14251	9.16448e-13	1.85659e-11	Ups	1	22000517	22012644	+	zmynd10	zinc finger%2C MYND-type containing 10 [Source:ZFIN%3BAcc:ZDB-GENE-040426-1218]	-	-	GO:0008270:zinc ion binding;	-	-
ENSDARG00000087359	5167	568	6.44	951	10.31	843	9.66	2694	36.7	2257	27.83	4115	50.32	2029.06	4.84516	2.27655	0.318745	7.14222	9.18334e-13	1.8589e-11	Ups	1	55560378	55597435	+	c3a.2	complement component c3a%2C duplicate 2 [Source:ZFIN%3BAcc:ZDB-GENE-990415-36]	GO:0042221:response to chemical;	GO:0005615:extracellular space;	GO:0004866:endopeptidase inhibitor activity;	K03990	;ko04080 Neuroactive ligand-receptor interaction;ko04145 Phagosome;ko04610 Complement and coagulation cascades;ko04613 Neutrophil extracellular trap formation;ko05131 Shigellosis;ko05133 Pertussis;ko05134 Legionellosis;ko05140 Leishmaniasis;ko05142 Chagas disease;ko05150 Staphylococcus aureus infection;ko05152 Tuberculosis;ko05167 Kaposi sarcoma-associated herpesvirus infection;ko05168 Herpes sim…
ENSDARG00000017107	2710	207	4.48	247	5.11	174	3.8	55	1.43	62	1.46	67	1.56	126.394	0.37105	-1.43031	0.200412	-7.13687	9.54766e-13	1.92793e-11	Down	20	32534517	32543527	-	nr2e1	nuclear receptor subfamily 2%2C group E%2C member 1 [Source:ZFIN%3BAcc:ZDB-GENE-040801-127]	GO:0043401:steroid hormone mediated signaling pathway;GO:0006355:regulation of transcription, DNA-templated;	GO:0005634:nucleus;	GO:0008270:zinc ion binding;GO:0043565:sequence-specific DNA binding;GO:0003700:sequence-specific DNA binding transcription factor activity;GO:0003707:steroid hormone receptor activity;	K08545	;ko04013 MAPK signaling pathway - fly;
ENSDARG00000052207	6507	2152	19.38	3436	29.58	1877	17.07	7717	83.49	10691	104.67	7819	75.92	5973.1	4.4599	2.15701	0.303122	7.11598	1.11122e-12	2.23477e-11	Ups	1	55560378	55651273	+	c3a.3	complement component c3a%2C duplicate 3 [Source:ZFIN%3BAcc:ZDB-GENE-990415-37]	GO:0042221:response to chemical;	GO:0005615:extracellular space;	GO:0004866:endopeptidase inhibitor activity;	K03990	;ko04080 Neuroactive ligand-receptor interaction;ko04145 Phagosome;ko04610 Complement and coagulation cascades;ko04613 Neutrophil extracellular trap formation;ko05131 Shigellosis;ko05133 Pertussis;ko05134 Legionellosis;ko05140 Leishmaniasis;ko05142 Chagas disease;ko05150 Staphylococcus aureus infection;ko05152 Tuberculosis;ko05167 Kaposi sarcoma-associated herpesvirus infection;ko05168 Herpes sim…
ENSDARG00000108218	2607	133	2.99	163	3.5	119	2.7	201	5.43	300	7.33	261	6.33	202.304	2.32029	1.21431	0.170823	7.10858	1.17244e-12	2.35597e-11	Ups	1	55933246	55936067	-	CABZ01059413.1	-	-	-	-	-	-
ENSDARG00000095901	4580	411	5.26	414	5.06	458	5.92	182	2.8	107	1.49	149	2.06	270.908	0.433602	-1.20556	0.169718	-7.10332	1.21796e-12	2.43955e-11	Down	6	18619145	18668330	-	col18a1b	collagen type XVIII alpha 1 chain b [Source:ZFIN%3BAcc:ZDB-GENE-110411-288]	-	-	-	-	-
ENSDARG00000056888	13961	117	0.49	131	0.53	169	0.72	230	1.16	239	1.09	289	1.31	202.318	2.29481	1.19837	0.168749	7.10151	1.23404e-12	2.46779e-11	Ups	24	33703492	33810827	+	dnah5l	dynein%2C axonemal%2C heavy chain 5 like [Source:ZFIN%3BAcc:ZDB-GENE-091204-287]	-	-	-	K10408	;ko05014 Amyotrophic lateral sclerosis;ko05016 Huntington disease;ko05022 Pathways of neurodegeneration - multiple diseases;
ENSDARG00000010933	6325	734	6.8	715	6.33	542	5.07	33	0.37	44	0.44	99	0.99	324.839	0.110791	-3.17409	0.447558	-7.09202	1.32171e-12	2.63672e-11	Down	8	44809458	44874531	-	cacna1fa	calcium channel%2C voltage-dependent%2C L type%2C alpha 1F subunit a [Source:ZFIN%3BAcc:ZDB-GENE-091204-7]	-	-	-	K04853	;ko04010 MAPK signaling pathway;ko04020 Calcium signaling pathway;ko04022 cGMP-PKG signaling pathway;ko04024 cAMP signaling pathway;ko04260 Cardiac muscle contraction;ko04261 Adrenergic signaling in cardiomyocytes;ko04270 Vascular smooth muscle contraction;ko04723 Retrograde endocannabinoid signaling;ko04725 Cholinergic synapse;ko04726 Serotonergic synapse;ko04727 GABAergic synapse;ko04911 Insuli…
ENSDARG00000037337	1015	273	15.76	172	9.49	218	12.71	67	4.65	41	2.57	62	3.86	129.467	0.32488	-1.62202	0.228833	-7.08823	1.35842e-12	2.70563e-11	Down	13	959651	966726	+	cnrip1b	cannabinoid receptor interacting protein 1b [Source:ZFIN%3BAcc:ZDB-GENE-080722-33]	-	-	-	-	-
ENSDARG00000098044	6029	347	3.37	293	2.72	322	3.16	97	1.13	81	0.86	139	1.46	200.477	0.416053	-1.26516	0.178722	-7.07893	1.45275e-12	2.88195e-11	Down	18	49130033	49162174	+	BX663503.2	-	-	-	-	-	-
ENSDARG00000035018	1621	291	10.52	252	8.71	127	4.64	989	42.95	1147	45.08	869	33.87	658.614	5.70181	2.51142	0.354903	7.07635	1.47996e-12	2.93357e-11	Ups	5	29193905	29203140	+	thy1	Thy-1 cell surface antigen [Source:ZFIN%3BAcc:ZDB-GENE-030131-8561]	-	-	-	K06514	;ko04670 Leukocyte transendothelial migration;
ENSDARG00000025891	1072	397	21.71	419	21.89	392	21.64	163	10.7	122	7.25	174	10.25	263.234	0.481446	-1.05455	0.149052	-7.07508	1.49362e-12	2.95829e-11	Down	9	34832052	34838510	+	shox	short stature homeobox [Source:ZFIN%3BAcc:ZDB-GENE-051030-21]	GO:0006355:regulation of transcription, DNA-templated;	GO:0005634:nucleus;	GO:0003700:sequence-specific DNA binding transcription factor activity;GO:0000976:transcription regulatory region sequence-specific DNA binding;GO:0043565:sequence-specific DNA binding;	K09331	-
ENSDARG00000017720	3076	21	0.4	16	0.29	20	0.38	72	1.65	65	1.35	71	1.46	47.1871	4.62114	2.20825	0.312768	7.06033	1.66112e-12	3.28221e-11	Ups	3	5737542	5757463	-	si:ch211-106h11.1	si:ch211-106h11.1 [Source:ZFIN%3BAcc:ZDB-GENE-061009-2]	-	-	-	-	-
ENSDARG00000092730	1779	407	13.41	472	14.86	397	13.21	184	7.28	164	5.87	152	5.4	280.958	0.497488	-1.00727	0.142673	-7.05996	1.6655e-12	3.28823e-11	Down	1	43200802	43204099	-	si:dkey-22i16.3	si:dkey-22i16.3 [Source:ZFIN%3BAcc:ZDB-GENE-071005-4]	-	-	-	-	-
ENSDARG00000032010	3271	587	10.52	641	10.98	828	14.98	230	4.95	243	4.73	320	6.18	450.14	0.486268	-1.04018	0.147337	-7.05983	1.66702e-12	3.28862e-11	Down	9	37510427	37529861	+	slc15a2	solute carrier family 15 (oligopeptide transporter)%2C member 2 [Source:ZFIN%3BAcc:ZDB-GENE-030131-5866]	GO:0006857:oligopeptide transport;	GO:0016021:integral component of membrane;	GO:0042936:dipeptide transporter activity;	K14637	-
ENSDARG00000019179	3427	351	6	335	5.48	288	4.97	65	1.34	71	1.32	142	2.62	194.493	0.359293	-1.47677	0.209253	-7.05733	1.6973e-12	3.3457e-11	Down	13	29331799	29337108	+	lrit1a	leucine-rich repeat%2C immunoglobulin-like and transmembrane domains 1a [Source:ZFIN%3BAcc:ZDB-GENE-040924-5]	-	GO:0016021:integral component of membrane;	-	-	-
ENSDARG00000077960	1464	165	6.61	228	8.72	161	6.51	32	1.54	32	1.39	65	2.81	105.155	0.29396	-1.76631	0.250429	-7.05314	1.7492e-12	3.44253e-11	Down	5	28197642	28200637	+	si:ch211-186e20.7	si:ch211-186e20.7 [Source:ZFIN%3BAcc:ZDB-GENE-110407-6]	GO:0030162:regulation of proteolysis;GO:0010951:negative regulation of endopeptidase activity;	-	GO:0004867:serine-type endopeptidase inhibitor activity;	K04525	-
ENSDARG00000045737	888	97	6.4	102	6.43	62	4.13	2	0.16	13	0.93	14	1	43.5949	0.139991	-2.83659	0.402433	-7.04861	1.80718e-12	3.54542e-11	Down	25	13996471	13999911	+	guca1g	guanylate cyclase activator 1g [Source:ZFIN%3BAcc:ZDB-GENE-050120-1]	-	-	GO:0030250:guanylate cyclase activator activity;GO:0005509:calcium ion binding;	-	-
ENSDARG00000053939	3072	176	3.36	172	3.14	165	3.18	48	1.1	36	0.75	56	1.15	101.53	0.345451	-1.53345	0.21775	-7.04223	1.89181e-12	3.69986e-11	Down	6	40994873	41011845	+	tgfa	transforming growth factor%2C alpha [Source:ZFIN%3BAcc:ZDB-GENE-040724-208]	-	-	-	K08774	;ko01521 EGFR tyrosine kinase inhibitor resistance;ko04010 MAPK signaling pathway;ko04012 ErbB signaling pathway;ko04014 Ras signaling pathway;ko04151 PI3K-Akt signaling pathway;ko04915 Estrogen signaling pathway;ko05200 Pathways in cancer;ko05210 Colorectal cancer;ko05211 Renal cell carcinoma;ko05212 Pancreatic cancer;ko05214 Glioma;ko05215 Prostate cancer;ko05223 Non-small cell lung cancer;ko05…
ENSDARG00000013393	1302	61	2.75	68	2.93	71	3.23	5	0.27	8	0.39	5	0.24	32.7768	0.113829	-3.13506	0.445524	-7.03679	1.96716e-12	3.83504e-11	Down	23	19300953	19304284	-	guca1b	guanylate cyclase activator 1B [Source:ZFIN%3BAcc:ZDB-GENE-011128-6]	-	-	GO:0030250:guanylate cyclase activator activity;GO:0005509:calcium ion binding;	K08328	;ko04744 Phototransduction;
ENSDARG00000098475	2620	3029	67.76	3278	70.08	2339	52.84	141	3.79	148	3.6	391	9.43	1394.7	0.0986086	-3.34214	0.475288	-7.03182	2.03852e-12	3.95694e-11	Down	14	32497697	32509419	+	arr3b	arrestin 3b%2C retinal (X-arrestin) [Source:ZFIN%3BAcc:ZDB-GENE-030616-74]	GO:0007165:signal transduction;	-	-	K04439	;ko04010 MAPK signaling pathway;ko04062 Chemokine signaling pathway;ko04144 Endocytosis;ko04340 Hedgehog signaling pathway;ko04728 Dopaminergic synapse;ko04740 Olfactory transduction;ko04926 Relaxin signaling pathway;ko04928 Parathyroid hormone synthesis, secretion and action;ko04929 GnRH secretion;ko05032 Morphine addiction;
ENSDARG00000068232	1107	104	5.51	95	4.81	136	7.27	22	1.4	16	0.92	24	1.37	60.9513	0.233915	-2.09594	0.298067	-7.03177	2.03925e-12	3.95694e-11	Down	2	38139087	38143329	-	cbln12	cerebellin 12 [Source:ZFIN%3BAcc:ZDB-GENE-070912-11]	-	-	-	-	-
ENSDARG00000094983	835	2	0.14	0	0	6	0.43	47	3.96	51	3.89	33	2.5	25.6835	20.7424	4.37451	0.62369	7.01391	2.3175e-12	4.48635e-11	Ups	2	40228829	40324508	-	ccl34a.3	chemokine (C-C motif) ligand 34a%2C duplicate 3 [Source:ZFIN%3BAcc:ZDB-GENE-070912-33]	-	-	-	-	-
ENSDARG00000010186	7905	354	2.62	353	2.5	299	2.24	120	1.07	129	1.04	136	1.09	219.493	0.484441	-1.04561	0.149105	-7.01258	2.33966e-12	4.52572e-11	Down	24	6131716	6251563	-	myo3a	myosin IIIA [Source:ZFIN%3BAcc:ZDB-GENE-041026-4]	GO:0006468:protein phosphorylation;	GO:0016459:myosin complex;	GO:0004672:protein kinase activity;GO:0005524:ATP binding;GO:0003774:motor activity;	K08834	;ko04745 Phototransduction - fly;
ENSDARG00000090767	6759	150	1.3	178	1.48	179	1.57	237	2.47	290	2.73	299	2.79	227.995	2.05808	1.0413	0.148498	7.01217	2.34646e-12	4.53533e-11	Ups	12	3944581	3956074	-	si:ch211-136m16.8	si:ch211-136m16.8 [Source:ZFIN%3BAcc:ZDB-GENE-121214-301]	-	-	-	-	-
ENSDARG00000058990	2969	215	4.24	238	4.49	205	4.09	279	6.62	407	8.73	361	7.68	290.982	2.00957	1.00689	0.143953	6.99459	2.66028e-12	5.12196e-11	Ups	8	8908900	8932975	+	slc35a2	solute carrier family 35 (UDP-galactose transporter)%2C member 2 [Source:ZFIN%3BAcc:ZDB-GENE-030616-62]	GO:0015780:nucleotide-sugar transport;GO:0008643:carbohydrate transport;	GO:0000139:Golgi membrane;GO:0016021:integral component of membrane;	GO:0005338:nucleotide-sugar transmembrane transporter activity;GO:0005351:sugar:proton symporter activity;	K15272	-
ENSDARG00000073918	1528	173	6.64	164	6.01	113	4.38	27	1.24	37	1.54	41	1.7	85.5301	0.295024	-1.7611	0.251829	-6.99323	2.68637e-12	5.16819e-11	Down	16	26847296	26858486	-	rnf41l	ring finger protein 41%2C like [Source:ZFIN%3BAcc:ZDB-GENE-030131-9441]	GO:0016567:protein ubiquitination;	-	GO:0004842:ubiquitin-protein transferase activity;GO:0008270:zinc ion binding;	K11981	;ko04144 Endocytosis;
ENSDARG00000103515	9566	266	1.63	264	1.55	187	1.16	515	3.79	403	2.68	351	2.32	343.119	2.2562	1.1739	0.168012	6.98699	2.80848e-12	5.39059e-11	Ups	5	45860895	45887050	+	vcana	versican a [Source:ZFIN%3BAcc:ZDB-GENE-011023-1]	-	-	-	K06793	;ko04514 Cell adhesion molecules;
ENSDARG00000101225	2793	167	3.5	135	2.71	133	2.82	20	0.5	29	0.66	47	1.06	81.6982	0.277899	-1.84737	0.264424	-6.98639	2.82048e-12	5.40944e-11	Down	24	31469163	31488588	-	cngb3.1	cyclic nucleotide gated channel beta 3%2C tandem duplicate 1 [Source:ZFIN%3BAcc:ZDB-GENE-090611-1]	-	-	-	K04953	;ko04024 cAMP signaling pathway;
ENSDARG00000018530	1270	89	4.11	87	3.84	72	3.36	8	0.44	5	0.25	18	0.9	42.1713	0.157849	-2.66339	0.381661	-6.97841	2.98544e-12	5.69942e-11	Down	8	37432946	37445411	+	mapkapk2b	mitogen-activated protein kinase-activated protein kinase 2b [Source:ZFIN%3BAcc:ZDB-GENE-071018-1]	-	-	-	K04443	;ko04010 MAPK signaling pathway;ko04218 Cellular senescence;ko04361 Axon regeneration;ko04370 VEGF signaling pathway;ko04625 C-type lectin receptor signaling pathway;ko04722 Neurotrophin signaling pathway;ko05167 Kaposi sarcoma-associated herpesvirus infection;ko05203 Viral carcinogenesis;
ENSDARG00000032005	1779	62	2.04	49	1.54	46	1.53	215	8.51	126	4.51	107	3.8	107.503	3.64861	1.86735	0.267774	6.97359	3.08963e-12	5.8938e-11	Ups	6	7264403	7270343	+	ccdc65	coiled-coil domain containing 65 [Source:ZFIN%3BAcc:ZDB-GENE-030616-358]	-	-	-	-	-
ENSDARG00000097527	819	0	0	2	0.14	3	0.22	47	4.04	151	11.75	128	9.87	60.7045	81.4882	6.34852	0.910909	6.96943	3.1823e-12	6.06591e-11	Ups	4	75210536	75231699	+	si:ch73-56d11.3	si:ch73-56d11.3 [Source:ZFIN%3BAcc:ZDB-GENE-131126-22]	-	-	-	-	-
ENSDARG00000069407	1529	123	4.72	172	6.3	136	5.26	36	1.66	30	1.25	38	1.57	82.692	0.305906	-1.70884	0.245732	-6.95409	3.54837e-12	6.74814e-11	Down	8	13123975	13147284	-	zgc:194990	zgc:194990 [Source:ZFIN%3BAcc:ZDB-GENE-081022-171]	-	-	-	-	-
ENSDARG00000058256	8617	240	1.63	251	1.63	213	1.46	73	0.6	65	0.48	92	0.67	146.241	0.41345	-1.27421	0.183474	-6.94495	3.78601e-12	7.18358e-11	Down	11	15796553	15878479	+	draxin	dorsal inhibitory axon guidance protein [Source:ZFIN%3BAcc:ZDB-GENE-050913-20]	GO:0007411:axon guidance;GO:0030900:forebrain development;GO:0021516:dorsal spinal cord development;GO:0090090:negative regulation of canonical Wnt signaling pathway;GO:0021528:commissural neuron differentiation in spinal cord;	GO:0005576:extracellular region;	-	K12473	;ko04144 Endocytosis;ko04913 Ovarian steroidogenesis;ko04925 Aldosterone synthesis and secretion;ko04927 Cortisol synthesis and secretion;ko04934 Cushing syndrome;ko04976 Bile secretion;ko04979 Cholesterol metabolism;ko05145 Toxoplasmosis;ko05160 Hepatitis C;
ENSDARG00000014058	1272	27	1.24	26	1.14	28	1.3	76	4.21	72	3.61	99	4.92	57.8223	3.85313	1.94603	0.280567	6.93607	4.03164e-12	7.63214e-11	Ups	10	17265695	17274476	-	rab36	RAB36%2C member RAS oncogene family [Source:ZFIN%3BAcc:ZDB-GENE-040910-5]	GO:0007264:small GTPase mediated signal transduction;	-	GO:0005525:GTP binding;	K07922	-
ENSDARG00000037607	1852	360	11.39	313	9.47	334	10.67	113	4.3	145	4.99	124	4.23	219.252	0.479545	-1.06026	0.152924	-6.93327	4.11236e-12	7.76129e-11	Down	23	17294643	17419912	+	nol4lb	nucleolar protein 4-like b [Source:ZFIN%3BAcc:ZDB-GENE-070112-1702]	-	-	-	-	-
ENSDARG00000060439	3171	251	4.64	390	6.89	348	6.5	421	9.35	589	11.83	611	12.17	445.822	2.06773	1.04805	0.151296	6.92713	4.29451e-12	8.09892e-11	Ups	15	46502577	46545717	-	clcn2c	chloride channel 2c [Source:ZFIN%3BAcc:ZDB-GENE-050506-73]	-	-	-	K05011	;ko04978 Mineral absorption;
ENSDARG00000052223	1131	1404	72.76	1689	83.65	1227	64.22	58	3.61	90	5.07	195	10.89	697.298	0.0993614	-3.33117	0.480969	-6.92596	4.33016e-12	8.15758e-11	Down	3	49406176	49408339	-	rcvrna	recoverin a [Source:ZFIN%3BAcc:ZDB-GENE-050913-106]	-	-	GO:0005509:calcium ion binding;	K13764	;ko04744 Phototransduction;
ENSDARG00000063475	3390	211	3.65	265	4.38	358	6.25	66	1.37	73	1.37	101	1.88	167.416	0.362544	-1.46377	0.211679	-6.91505	4.67704e-12	8.78697e-11	Down	15	5037461	5083836	+	abcg1	ATP-binding cassette%2C sub-family G (WHITE)%2C member 1 [Source:ZFIN%3BAcc:ZDB-GENE-070424-84]	-	-	-	K05679	;ko02010 ABC transporters;
ENSDARG00000038742	448	89	11.64	167	20.88	82	10.83	15	2.36	11	1.56	24	3.38	58.7646	0.187608	-2.41421	0.34942	-6.90918	4.87468e-12	9.13755e-11	Down	2	39055643	39062413	+	RBP1 (1 of many)	retinol binding protein 1 [Source:HGNC Symbol%3BAcc:HGNC:9919]	GO:0006810:transport;	-	GO:0008289:lipid binding;GO:0005215:transporter activity;	-	-
ENSDARG00000069607	1637	154	5.51	121	4.14	91	3.29	19	0.82	27	1.05	27	1.04	67.3103	0.252163	-1.98757	0.288013	-6.90098	5.16449e-12	9.65166e-11	Down	4	4774151	4786635	-	zgc:162331	zgc:162331 [Source:ZFIN%3BAcc:ZDB-GENE-070410-75]	-	-	-	-	-
ENSDARG00000069293	1488	51	2.01	136	5.12	141	5.61	10	0.47	6	0.26	20	0.85	54.9068	0.138455	-2.85251	0.413443	-6.89941	5.22207e-12	9.75192e-11	Down	2	10336525	10343921	+	ahsg2	alpha-2-HS-glycoprotein 2 [Source:ZFIN%3BAcc:ZDB-GENE-030131-1133]	-	GO:0005615:extracellular space;	GO:0004869:cysteine-type endopeptidase inhibitor activity;	-	-
ENSDARG00000098330	5684	46	0.47	61	0.6	44	0.46	111	1.37	133	1.49	110	1.22	88.0888	2.97076	1.57083	0.22776	6.89688	5.3157e-12	9.91931e-11	Ups	5	7851009	7901554	-	spef2	sperm flagellar 2 [Source:ZFIN%3BAcc:ZDB-GENE-060526-47]	GO:0006139:nucleobase-containing compound metabolic process;	-	GO:0019205:nucleobase-containing compound kinase activity;GO:0005524:ATP binding;	-	-
ENSDARG00000006588	2242	63	1.65	76	1.9	80	2.11	121	3.8	174	4.94	163	4.59	117.177	2.6389	1.39994	0.203509	6.87899	6.02781e-12	1.11893e-10	Ups	1	44472118	44476098	-	zgc:111983	zgc:111983 [Source:ZFIN%3BAcc:ZDB-GENE-050417-335]	-	-	-	-	-
ENSDARG00000101160	1044	229	12.86	234	12.56	180	10.21	278	18.75	391	23.86	360	21.79	285.412	2.02207	1.01583	0.147782	6.87387	6.24851e-12	1.15817e-10	Ups	19	10927028	10931909	+	apoa4a	apolipoprotein A-IV a [Source:ZFIN%3BAcc:ZDB-GENE-050417-469]	GO:0006869:lipid transport;GO:0042157:lipoprotein metabolic process;	GO:0005576:extracellular region;	GO:0008289:lipid binding;	-	-
ENSDARG00000004232	3097	426	8.06	492	8.9	412	7.87	161	3.66	142	2.92	214	4.37	291.524	0.491743	-1.02402	0.149174	-6.86463	6.66659e-12	1.2329e-10	Down	5	36093706	36101607	+	dlb	deltaB [Source:ZFIN%3BAcc:ZDB-GENE-980526-114]	GO:0030154:cell differentiation;GO:0007219:Notch signaling pathway;GO:0021536:diencephalon development;GO:0030901:midbrain development;	GO:0016021:integral component of membrane;	GO:0005509:calcium ion binding;	K06051	;ko01522 Endocrine resistance;ko04330 Notch signaling pathway;ko04658 Th1 and Th2 cell differentiation;ko05200 Pathways in cancer;ko05224 Breast cancer;
ENSDARG00000104713	1015	214	12.36	241	13.3	206	12.01	272	18.87	429	26.93	375	23.34	296.612	2.05426	1.03862	0.15135	6.86234	6.77427e-12	1.25188e-10	Ups	12	48643750	48665099	+	zgc:165653	zgc:165653 [Source:ZFIN%3BAcc:ZDB-GENE-070620-24]	-	-	-	K05699	;ko04510 Focal adhesion;ko04520 Adherens junction;ko04530 Tight junction;ko04670 Leukocyte transendothelial migration;ko04810 Regulation of actin cytoskeleton;ko05131 Shigellosis;ko05146 Amoebiasis;ko05203 Viral carcinogenesis;ko05322 Systemic lupus erythematosus;
ENSDARG00000104005	2606	193	4.34	195	4.19	205	4.66	62	1.67	60	1.47	67	1.62	122.466	0.403282	-1.31014	0.191019	-6.85869	6.94968e-12	1.28232e-10	Down	9	46689496	46866255	+	FQ790211.1	-	-	-	-	K13856	-
ENSDARG00000008278	4123	452	6.43	418	5.68	379	5.44	185	3.16	142	2.19	161	2.47	274.877	0.49589	-1.01191	0.147628	-6.85443	7.15964e-12	1.31819e-10	Down	7	24707964	24724483	-	rcor2	REST corepressor 2 [Source:ZFIN%3BAcc:ZDB-GENE-040426-1812]	GO:0006355:regulation of transcription, DNA-templated;	GO:0005634:nucleus;	GO:0003677:DNA binding;GO:0003682:chromatin binding;	-	-
ENSDARG00000056617	5116	108	1.24	115	1.26	85	0.98	9	0.12	20	0.25	25	0.31	55.169	0.221074	-2.1774	0.317673	-6.85422	7.1701e-12	1.31914e-10	Down	9	30463891	30477700	+	rpgra	retinitis pigmentosa GTPase regulator a [Source:ZFIN%3BAcc:ZDB-GENE-070912-423]	GO:0072001:renal system development;	-	-	-	-
ENSDARG00000099227	3249	295	5.32	264	4.55	237	4.32	82	1.78	97	1.9	102	1.98	169.25	0.446369	-1.16369	0.169931	-6.84803	7.48739e-12	1.37649e-10	Down	9	4572924	4640122	-	galnt13	UDP-N-acetyl-alpha-D-galactosamine:polypeptide N-acetylgalactosaminyltransferase 13 [Source:ZFIN%3BAcc:ZDB-GENE-091204-444]	-	-	-	K00710	;ko00512 Mucin type O-glycan biosynthesis;ko00514 Other types of O-glycan biosynthesis;ko01100 Metabolic pathways;
ENSDARG00000001354	2332	223	5.6	279	6.7	201	5.1	71	2.14	84	2.29	73	1.98	145.658	0.411062	-1.28257	0.187991	-6.82251	8.94637e-12	1.63503e-10	Down	6	41146667	41163481	+	slc6a22.2	solute carrier family 6 member 22%2C tandem duplicate 2 [Source:ZFIN%3BAcc:ZDB-GENE-030616-628]	-	-	-	K05039	-
ENSDARG00000099927	1788	164	5.38	161	5.04	167	5.53	49	1.93	46	1.64	48	1.7	99.0648	0.368001	-1.44222	0.211696	-6.81269	9.57921e-12	1.74427e-10	Down	15	14321275	14439614	-	dpf1	D4%2C zinc and double PHD fingers family 1 [Source:ZFIN%3BAcc:ZDB-GENE-050913-31]	-	GO:0005622:intracellular;	GO:0008270:zinc ion binding;GO:0003676:nucleic acid binding;	-	-
ENSDARG00000062978	1846	28	0.89	27	0.82	35	1.12	80	3.05	106	3.66	76	2.6	62.0441	3.6816	1.88033	0.276112	6.81003	9.75751e-12	1.77414e-10	Ups	6	8014843	8029212	-	ccdc151	coiled-coil domain containing 151 [Source:ZFIN%3BAcc:ZDB-GENE-061013-787]	-	-	-	-	-
ENSDARG00000038788	2390	67	1.64	62	1.45	40	0.99	119	3.51	144	3.84	123	3.25	96.6532	2.89361	1.53287	0.2255	6.79764	1.06345e-11	1.93217e-10	Ups	21	17919388	17946209	+	dnai1.2	dynein%2C axonemal%2C intermediate chain 1%2C paralog 2 [Source:ZFIN%3BAcc:ZDB-GENE-070112-1302]	-	-	-	K10409	;ko05014 Amyotrophic lateral sclerosis;ko05016 Huntington disease;ko05022 Pathways of neurodegeneration - multiple diseases;
ENSDARG00000099217	1237	81	3.84	78	3.53	64	3.06	9	0.51	3	0.15	14	0.72	37.6036	0.147555	-2.76068	0.406485	-6.79159	1.10905e-11	2.01356e-10	Down	6	23977145	23987470	-	zgc:109982	zgc:109982 [Source:ZFIN%3BAcc:ZDB-GENE-050522-139]	GO:0006703:estrogen biosynthetic process;GO:0055114:oxidation-reduction process;	GO:0005737:cytoplasm;	GO:0004303:estradiol 17-beta-dehydrogenase activity;GO:0000166:nucleotide binding;	K11150	;ko00830 Retinol metabolism;ko01100 Metabolic pathways;
ENSDARG00000052016	1794	252	8.23	165	5.15	192	6.33	37	1.45	44	1.56	75	2.64	118.503	0.322345	-1.63332	0.240642	-6.78736	1.142e-11	2.06885e-10	Down	1	43425989	43440139	+	cabp2a	calcium binding protein 2a [Source:ZFIN%3BAcc:ZDB-GENE-050913-25]	-	-	GO:0005509:calcium ion binding;	-	-
ENSDARG00000096888	1419	98	4.05	100	3.95	120	5.01	6	0.3	14	0.63	30	1.34	55.9821	0.197206	-2.34222	0.34523	-6.78452	1.16474e-11	2.1085e-10	Down	16	51428481	51434918	-	serpinb1l4	serpin peptidase inhibitor%2C clade B (ovalbumin)%2C member 1%2C like 4 [Source:ZFIN%3BAcc:ZDB-GENE-030131-7169]	GO:0030162:regulation of proteolysis;GO:0010951:negative regulation of endopeptidase activity;	-	GO:0004867:serine-type endopeptidase inhibitor activity;	K13963	;ko05146 Amoebiasis;
ENSDARG00000054515	2518	207	4.82	220	4.89	130	3.06	289	8.08	342	8.65	323	8.1	259.151	2.17029	1.11789	0.164792	6.78363	1.17195e-11	2.12001e-10	Ups	10	42331030	42336328	+	CR925773.1	-	-	-	-	K04397	;ko04210 Apoptosis;ko04214 Apoptosis - fly;ko04215 Apoptosis - multiple species;ko04668 TNF signaling pathway;ko04932 Non-alcoholic fatty liver disease;ko05010 Alzheimer disease;ko05022 Pathways of neurodegeneration - multiple diseases;ko05130 Pathogenic Escherichia coli infection;ko05132 Salmonella infection;ko05133 Pertussis;ko05134 Legionellosis;ko05200 Pathways in cancer;
ENSDARG00000053929	2164	112	3.03	118	3.05	82	2.24	14	0.46	19	0.56	26	0.76	56.7155	0.238977	-2.06506	0.304714	-6.77704	1.22662e-11	2.21245e-10	Down	12	25993522	26062207	-	opn4b	opsin 4b [Source:ZFIN%3BAcc:ZDB-GENE-080415-3]	GO:0018298:protein-chromophore linkage;GO:0007186:G-protein coupled receptor signaling pathway;GO:0007601:visual perception;	GO:0016021:integral component of membrane;	GO:0004930:G-protein coupled receptor activity;GO:0009881:photoreceptor activity;	K04255	-
ENSDARG00000101826	4101	451	6.45	605	8.26	627	9.05	201	3.45	180	2.8	264	4.07	367.497	0.484289	-1.04606	0.154465	-6.77214	1.26892e-11	2.28213e-10	Down	3	20875413	20881133	+	zwi	zwilling [Source:ZFIN%3BAcc:ZDB-GENE-030131-8155]	-	-	-	-	-
ENSDARG00000004082	2080	226	6.37	280	7.54	271	7.71	308	10.42	458	14.03	470	14.28	343.208	2.00489	1.00352	0.148254	6.76893	1.29741e-11	2.33167e-10	Ups	5	23126584	23132786	+	cx39.9	connexin 39.9 [Source:ZFIN%3BAcc:ZDB-GENE-040406-2]	GO:0010644:cell communication by electrical coupling;GO:0031444:slow-twitch skeletal muscle fiber contraction;	GO:0016021:integral component of membrane;GO:0005922:connexon complex;	-	K07612	-
ENSDARG00000007836	2083	13037	366.84	14333	385.44	10753	305.56	19500	659.04	31960	977.51	32608	989.03	21151	2.77749	1.47378	0.217942	6.76227	1.35849e-11	2.43792e-10	Ups	5	44204638	44210767	+	ctsla	cathepsin La [Source:ZFIN%3BAcc:ZDB-GENE-030131-106]	GO:0006508:proteolysis;	-	GO:0008234:cysteine-type peptidase activity;	K01365	;ko04140 Autophagy - animal;ko04142 Lysosome;ko04145 Phagosome;ko04210 Apoptosis;ko04612 Antigen processing and presentation;ko05205 Proteoglycans in cancer;ko05323 Rheumatoid arthritis;ko05418 Fluid shear stress and atherosclerosis;
ENSDARG00000055128	4106	70	1	54	0.74	46	0.66	100	1.71	146	2.27	147	2.26	97.8176	2.91628	1.54413	0.228434	6.75964	1.38335e-11	2.48074e-10	Ups	12	22905541	23027050	-	armc4	armadillo repeat containing 4 [Source:ZFIN%3BAcc:ZDB-GENE-100316-7]	-	-	-	-	-
ENSDARG00000044632	7754	368	2.78	363	2.62	307	2.34	131	1.19	150	1.23	118	0.96	226.96	0.487213	-1.03737	0.15359	-6.75417	1.43658e-11	2.57064e-10	Down	21	22202074	22273844	+	myo7ab	myosin VIIAb [Source:ZFIN%3BAcc:ZDB-GENE-091110-4]	-	-	-	K10359	-
ENSDARG00000058090	3709	27	0.43	44	0.66	25	0.4	86	1.63	100	1.72	85	1.45	64.5449	3.5804	1.84012	0.272688	6.74806	1.49831e-11	2.67531e-10	Ups	2	13779516	13990797	+	cfap57	cilia and flagella associated protein 57 [Source:ZFIN%3BAcc:ZDB-GENE-110411-266]	-	-	-	-	-
ENSDARG00000102393	2219	588	15.53	513	12.95	531	14.16	35	1.11	43	1.23	100	2.85	272.911	0.136548	-2.87252	0.425832	-6.74567	1.52325e-11	2.71788e-10	Down	21	33138180	33152440	+	arl3l1	ADP-ribosylation factor-like 3%2C like 1 [Source:ZFIN%3BAcc:ZDB-GENE-040426-1649]	GO:0007264:small GTPase mediated signal transduction;	GO:0005622:intracellular;	GO:0005525:GTP binding;	K07944	-
ENSDARG00000100293	7671	65	0.5	69	0.5	76	0.59	9	0.08	2	0.02	12	0.1	35.1993	0.138565	-2.85137	0.424528	-6.71656	1.86063e-11	3.30562e-10	Down	5	53464326	53514388	-	arhgef15	Rho guanine nucleotide exchange factor (GEF) 15 [Source:ZFIN%3BAcc:ZDB-GENE-060526-292]	-	-	-	-	-
ENSDARG00000055177	790	199	14.76	166	11.77	200	14.99	39	3.48	62	5	65	5.2	113.93	0.37021	-1.43359	0.213681	-6.70899	1.95981e-11	3.47435e-10	Down	2	32852413	32855676	+	pxdc1a	PX domain containing 1a [Source:ZFIN%3BAcc:ZDB-GENE-070912-381]	-	-	-	-	-
ENSDARG00000061421	3211	194	3.54	166	2.9	172	3.17	60	1.32	51	1.01	46	0.91	107.662	0.374277	-1.41782	0.211476	-6.70441	2.02221e-11	3.57478e-10	Down	25	24640911	24960929	-	-	-	-	-	-	K08796	-
ENSDARG00000034424	2559	1181	27.05	1235	27.03	962	22.25	191	5.25	194	4.83	349	8.62	632.064	0.273757	-1.86903	0.27884	-6.70289	2.04342e-11	3.60762e-10	Down	5	37875378	37906828	-	atp1b2b	ATPase%2C Na+/K+ transporting%2C beta 2b polypeptide [Source:ZFIN%3BAcc:ZDB-GENE-010718-1]	GO:0048840:otolith development;GO:0006814:sodium ion transport;GO:0001964:startle response;GO:0006813:potassium ion transport;GO:0048923:posterior lateral line neuromast hair cell differentiation;GO:0007507:heart development;GO:0042472:inner ear morphogenesis;GO:0015672:monovalent inorganic cation transport;GO:0030001:metal ion transport;	GO:0005890:sodium:potassium-exchanging ATPase complex;	-	K01540	;ko04022 cGMP-PKG signaling pathway;ko04024 cAMP signaling pathway;ko04260 Cardiac muscle contraction;ko04261 Adrenergic signaling in cardiomyocytes;ko04911 Insulin secretion;ko04918 Thyroid hormone synthesis;ko04919 Thyroid hormone signaling pathway;ko04925 Aldosterone synthesis and secretion;ko04960 Aldosterone-regulated sodium reabsorption;ko04961 Endocrine and other factor-regulated calcium r…
ENSDARG00000038891	954	57	3.5	95	5.58	64	3.97	1	0.07	8	0.53	12	0.79	35.5161	0.122466	-3.02955	0.451978	-6.70287	2.04369e-11	3.60762e-10	Down	23	37341771	37351517	+	AL954146.1	-	-	-	-	-	-
ENSDARG00000107047	1043	7	0.39	8	0.43	0	0	187	12.62	496	30.3	606	36.71	238.956	108.069	6.75581	1.0085	6.6989	2.09995e-11	3.70166e-10	Ups	15	42096443	42101450	-	CR925728.4	-	-	-	-	-	-
ENSDARG00000056726	1870	176	5.52	190	5.69	178	5.63	56	2.11	35	1.19	64	2.16	108.894	0.360907	-1.4703	0.219542	-6.69713	2.12557e-11	3.74151e-10	Down	6	39496328	39620651	+	mettl7a	methyltransferase like 7A [Source:ZFIN%3BAcc:ZDB-GENE-061027-239]	GO:0008152:metabolic process;	-	GO:0008168:methyltransferase activity;	-	-
ENSDARG00000061231	1759	264	8.8	242	7.71	288	9.69	622	24.89	1467	53.13	1494	53.66	776.946	5.64492	2.49695	0.372967	6.69483	2.15917e-11	3.79259e-10	Ups	19	42183996	42244582	+	tinagl1	tubulointerstitial nephritis antigen-like 1 [Source:ZFIN%3BAcc:ZDB-GENE-060503-240]	-	-	-	-	-
ENSDARG00000015065	7274	57	0.46	73	0.56	68	0.55	118	1.14	138	1.21	150	1.3	104.525	2.59144	1.37375	0.20554	6.68365	2.3306e-11	4.08505e-10	Ups	15	32493907	32525550	-	c4	complement component 4 [Source:ZFIN%3BAcc:ZDB-GENE-030131-5697]	-	-	-	K03989	;ko04610 Complement and coagulation cascades;ko05133 Pertussis;ko05150 Staphylococcus aureus infection;ko05171 Coronavirus disease - COVID-19;ko05322 Systemic lupus erythematosus;
ENSDARG00000035120	3569	579	9.51	804	12.62	702	11.64	1207	23.81	1736	30.99	2200	38.95	1257.28	3.10315	1.63373	0.244503	6.68186	2.35934e-11	4.13251e-10	Ups	5	65491315	65523643	+	GLDC	glycine decarboxylase [Source:HGNC Symbol%3BAcc:HGNC:4313]	GO:0006546:glycine catabolic process;GO:0055114:oxidation-reduction process;	-	GO:0004375:glycine dehydrogenase (decarboxylating) activity;GO:0030170:pyridoxal phosphate binding;	K00281	;ko00260 Glycine, serine and threonine metabolism;ko00630 Glyoxylate and dicarboxylate metabolism;ko01100 Metabolic pathways;ko01110 Biosynthesis of secondary metabolites;ko01200 Carbon metabolism;
ENSDARG00000023181	759	269	20.77	257	18.97	237	18.48	76	7.05	55	4.62	109	9.07	156.785	0.397603	-1.3306	0.199531	-6.66864	2.58177e-11	4.49989e-10	Down	2	38012852	38017946	-	pcp4l1	Purkinje cell protein 4 like 1 [Source:ZFIN%3BAcc:ZDB-GENE-040724-35]	-	-	-	-	-
ENSDARG00000087784	1425	186	7.65	207	8.14	163	6.77	296	14.62	334	14.93	257	11.39	247.13	2.02389	1.01713	0.152653	6.66305	2.6821e-11	4.65841e-10	Ups	17	7438178	7460380	+	si:dkeyp-110a12.4	si:dkeyp-110a12.4 [Source:ZFIN%3BAcc:ZDB-GENE-131121-498]	-	-	-	-	-
ENSDARG00000061899	3151	30	0.56	38	0.68	43	0.81	83	1.85	100	2.02	100	2.01	68.931	3.22118	1.68759	0.253323	6.66181	2.70481e-11	4.69458e-10	Ups	25	27430469	27469695	+	iqub	IQ motif and ubiquitin domain containing [Source:ZFIN%3BAcc:ZDB-GENE-110421-1]	-	-	-	-	-
ENSDARG00000086947	1202	92	4.49	162	7.55	128	6.3	207	12.12	233	12.35	262	13.77	186.513	2.32459	1.21697	0.182704	6.66089	2.7217e-11	4.72059e-10	Ups	25	13087219	13092173	-	si:ch211-147m6.1	si:ch211-147m6.1 [Source:ZFIN%3BAcc:ZDB-GENE-131120-57]	-	-	-	-	-
ENSDARG00000079029	3289	232	4.13	265	4.51	211	3.8	69	1.48	77	1.49	96	1.84	148.927	0.432243	-1.21009	0.181828	-6.65509	2.8312e-11	4.89683e-10	Down	17	32390610	32407978	+	dhx32b	DEAH (Asp-Glu-Ala-His) box polypeptide 32b [Source:ZFIN%3BAcc:ZDB-GENE-130613-5]	-	-	-	K18994	-
ENSDARG00000002298	1106	66	3.5	69	3.49	61	3.26	99	6.3	177	10.2	159	9.08	109.297	2.79638	1.48356	0.223155	6.64813	2.96849e-11	5.12715e-10	Ups	12	17032781	17036761	+	ankrd22	ankyrin repeat domain 22 [Source:ZFIN%3BAcc:ZDB-GENE-040426-1120]	-	-	-	-	-
ENSDARG00000013390	2357	102	2.54	115	2.73	91	2.29	20	0.6	8	0.22	27	0.72	55.4882	0.226208	-2.14428	0.323023	-6.63816	3.17613e-11	5.47825e-10	Down	6	59006698	59054055	+	ARHGAP9	Rho GTPase activating protein 9 [Source:HGNC Symbol%3BAcc:HGNC:14130]	-	-	-	-	-
ENSDARG00000070726	2939	743	14.82	813	15.5	604	12.16	51	1.22	41	0.89	120	2.58	356.337	0.123375	-3.01887	0.454776	-6.63816	3.17618e-11	5.47825e-10	Down	6	38797415	38821046	-	cnga3a	cyclic nucleotide gated channel alpha 3a [Source:ZFIN%3BAcc:ZDB-GENE-090611-2]	-	-	-	K04950	;ko04024 cAMP signaling pathway;ko04740 Olfactory transduction;
ENSDARG00000099749	1525	531	20.41	576	21.16	588	22.82	909	41.96	1563	65.3	1690	70.02	1018.4	3.08397	1.62479	0.244782	6.63768	3.18661e-11	5.49243e-10	Ups	14	50663183	50694896	-	ube2d2l	ubiquitin-conjugating enzyme E2D 2 (UBC4/5 homolog%2C yeast)%2C like [Source:ZFIN%3BAcc:ZDB-GENE-030131-7384]	-	-	-	K06689	;ko04013 MAPK signaling pathway - fly;ko04120 Ubiquitin mediated proteolysis;ko04141 Protein processing in endoplasmic reticulum;ko04624 Toll and Imd signaling pathway;ko05131 Shigellosis;
ENSDARG00000054324	2662	154	3.39	174	3.66	130	2.89	205	5.42	270	6.46	287	6.81	208.587	2.10174	1.07158	0.161802	6.62279	3.52475e-11	6.05842e-10	Ups	7	28134941	28142031	-	rerglb	RERG/RAS-like b [Source:ZFIN%3BAcc:ZDB-GENE-040724-73]	-	GO:0005622:intracellular;	GO:0008270:zinc ion binding;	K17198	-
ENSDARG00000057276	3398	23	0.4	48	0.79	40	0.7	94	1.95	110	2.06	93	1.73	71.6181	3.39011	1.76133	0.266122	6.61852	3.62822e-11	6.23195e-10	Ups	6	15635705	15766109	+	iqca1	IQ motif containing with AAA domain 1 [Source:ZFIN%3BAcc:ZDB-GENE-050208-768]	-	-	GO:0005524:ATP binding;	-	-
ENSDARG00000053906	1790	29	0.95	32	1	21	0.69	68	2.67	91	3.24	79	2.79	56.2593	3.67226	1.87667	0.283885	6.61066	3.82602e-11	6.56263e-10	Ups	19	36212264	36265270	+	angpt2b	angiopoietin 2b [Source:ZFIN%3BAcc:ZDB-GENE-010817-2]	GO:0001568:blood vessel development;	-	-	K05466	;ko04010 MAPK signaling pathway;ko04014 Ras signaling pathway;ko04015 Rap1 signaling pathway;ko04066 HIF-1 signaling pathway;ko04151 PI3K-Akt signaling pathway;ko05167 Kaposi sarcoma-associated herpesvirus infection;
ENSDARG00000086162	2427	62	1.5	74	1.71	78	1.9	156	4.53	153	4.02	125	3.25	112.577	2.5729	1.36339	0.206281	6.60941	3.85858e-11	6.61392e-10	Ups	16	49504725	49673101	-	znf385d	zinc finger protein 385D [Source:ZFIN%3BAcc:ZDB-GENE-130201-2]	-	-	-	-	-
ENSDARG00000003991	1924	437	13.31	389	11.33	359	11.04	127	4.65	148	4.9	192	6.3	260.844	0.497453	-1.00737	0.152464	-6.60724	3.91553e-11	6.68845e-10	Down	6	14948853	14974537	-	fhl2b	four and a half LIM domains 2b [Source:ZFIN%3BAcc:ZDB-GENE-041010-121]	-	-	GO:0008270:zinc ion binding;	K14380	;ko04380 Osteoclast differentiation;
ENSDARG00000079227	1514	12	0.46	19	0.7	10	0.39	71	3.3	275	11.57	235	9.81	112.707	17.751	4.14983	0.629605	6.59116	4.36394e-11	7.4187e-10	Ups	12	30402484	30408327	-	plekhs1	pleckstrin homology domain containing%2C family S member 1 [Source:ZFIN%3BAcc:ZDB-GENE-080204-50]	-	-	GO:0005543:phospholipid binding;	-	-
ENSDARG00000007377	2359	1106	27.48	1087	25.81	1158	29.06	1952	58.25	3945	106.54	3551	95.1	2238.58	3.53918	1.82341	0.27682	6.58699	4.48819e-11	7.61411e-10	Ups	17	51654873	51668516	+	odc1	ornithine decarboxylase 1 [Source:ZFIN%3BAcc:ZDB-GENE-010816-1]	GO:0006596:polyamine biosynthetic process;GO:0042462:eye photoreceptor cell development;	-	GO:0003824:catalytic activity;	K01581	;ko00330 Arginine and proline metabolism;ko00480 Glutathione metabolism;ko01100 Metabolic pathways;ko01110 Biosynthesis of secondary metabolites;
ENSDARG00000029019	5516	287	3.05	434	4.41	318	3.41	134	1.71	70	0.81	114	1.31	212.093	0.389744	-1.3594	0.206497	-6.58314	4.60614e-11	7.80372e-10	Down	16	26576173	26614727	+	epb41b	erythrocyte membrane protein band 4.1b [Source:ZFIN%3BAcc:ZDB-GENE-030130-1]	GO:0030866:cortical actin cytoskeleton organization;GO:0035162:embryonic hemopoiesis;GO:0030218:erythrocyte differentiation;	GO:0005737:cytoplasm;GO:0005856:cytoskeleton;GO:0019897:extrinsic component of plasma membrane;	GO:0008092:cytoskeletal protein binding;GO:0005516:calmodulin binding;	K06107	-
ENSDARG00000044815	4140	230	3.26	241	3.26	160	2.29	42	0.71	71	1.09	71	1.08	126.655	0.368266	-1.44118	0.219056	-6.57904	4.73482e-11	8.01081e-10	Down	7	50175702	50204513	+	serinc4	serine incorporator 4 [Source:ZFIN%3BAcc:ZDB-GENE-121031-1]	-	-	-	K04550	;ko04979 Cholesterol metabolism;ko05010 Alzheimer disease;ko05144 Malaria;
ENSDARG00000008247	1685	315	10.96	336	11.17	272	9.55	121	5.06	113	4.27	124	4.65	202.347	0.491597	-1.02445	0.155804	-6.57526	4.85686e-11	8.21169e-10	Down	10	37139687	37182807	+	vezf1a	vascular endothelial zinc finger 1a [Source:ZFIN%3BAcc:ZDB-GENE-040108-4]	-	-	-	-	-
ENSDARG00000069615	1489	2377	93.57	2566	96.53	2010	79.9	129	6.1	174	7.44	392	16.63	1149.23	0.125121	-2.9986	0.456187	-6.57319	4.92489e-11	8.30974e-10	Down	10	3061658	3071741	-	ckmt2a	creatine kinase%2C mitochondrial 2a (sarcomeric) [Source:ZFIN%3BAcc:ZDB-GENE-030131-5717]	-	-	-	K00933	;ko00330 Arginine and proline metabolism;ko01100 Metabolic pathways;
ENSDARG00000070677	1838	233	7.43	184	5.61	205	6.6	68	2.6	73	2.53	42	1.44	125.829	0.373259	-1.42175	0.216482	-6.56752	5.11613e-11	8.60321e-10	Down	11	19894390	19897065	+	fezf2	FEZ family zinc finger 2 [Source:ZFIN%3BAcc:ZDB-GENE-001103-3]	GO:0021854:hypothalamus development;GO:0021879:forebrain neuron differentiation;GO:0071679:commissural neuron axon guidance;GO:0045892:negative regulation of transcription, DNA-templated;	GO:0005634:nucleus;	GO:0008270:zinc ion binding;GO:0003677:DNA binding;	-	-
ENSDARG00000044199	1967	1674	49.88	1900	54.11	1618	48.69	165	5.91	100	3.24	298	9.57	867.352	0.136671	-2.87122	0.437474	-6.56317	5.26743e-11	8.83968e-10	Down	6	42921397	42932766	+	gnat1	guanine nucleotide binding protein (G protein)%2C alpha transducing activity polypeptide 1 [Source:ZFIN%3BAcc:ZDB-GENE-011128-11]	GO:0007188:adenylate cyclase-modulating G-protein coupled receptor signaling pathway;	-	GO:0004871:signal transducer activity;GO:0031683:G-protein beta/gamma-subunit complex binding;GO:0003924:GTPase activity;GO:0005525:GTP binding;	K04631	;ko04744 Phototransduction;
ENSDARG00000007344	1190	546	26.89	586	27.58	748	37.21	1105	65.37	1740	93.15	2010	106.72	1174.43	3.24039	1.69617	0.258447	6.56294	5.27568e-11	8.84755e-10	Ups	3	21110046	21111912	-	tcap	titin-cap (telethonin) [Source:ZFIN%3BAcc:ZDB-GENE-070501-5]	-	-	-	-	-
ENSDARG00000059466	1811	143	4.63	104	3.22	126	4.12	10	0.39	23	0.81	39	1.36	68.1435	0.242116	-2.04623	0.311799	-6.56265	5.286e-11	8.85886e-10	Down	5	67329323	67348122	-	wasf3a	WAS protein family%2C member 3a [Source:ZFIN%3BAcc:ZDB-GENE-060531-55]	-	-	-	K06083	;ko04520 Adherens junction;ko04666 Fc gamma R-mediated phagocytosis;ko05130 Pathogenic Escherichia coli infection;ko05132 Salmonella infection;ko05231 Choline metabolism in cancer;
ENSDARG00000029497	2862	74	1.52	72	1.41	56	1.16	102	2.51	162	3.61	176	3.89	111.054	2.74472	1.45666	0.222019	6.56095	5.34652e-11	8.93616e-10	Ups	9	38483124	38501955	+	tfcp2l1	transcription factor CP2-like 1 [Source:ZFIN%3BAcc:ZDB-GENE-040704-58]	-	-	-	K09275	-
ENSDARG00000007788	5392	1604	17.44	1700	17.66	1229	13.49	158	2.06	176	2.08	355	4.16	792.802	0.191052	-2.38797	0.364038	-6.55966	5.39309e-11	9.00189e-10	Down	25	19511762	19568156	-	atp2b1b	ATPase%2C Ca++ transporting%2C plasma membrane 1b [Source:ZFIN%3BAcc:ZDB-GENE-080409-1]	GO:0048840:otolith development;GO:0070588:calcium ion transmembrane transport;GO:0060119:inner ear receptor cell development;GO:0048919:posterior lateral line neuromast development;GO:0007605:sensory perception of sound;	GO:0016021:integral component of membrane;	GO:0005388:calcium-transporting ATPase activity;GO:0046872:metal ion binding;GO:0005524:ATP binding;	K05850	;ko04020 Calcium signaling pathway;ko04022 cGMP-PKG signaling pathway;ko04024 cAMP signaling pathway;ko04261 Adrenergic signaling in cardiomyocytes;ko04925 Aldosterone synthesis and secretion;ko04961 Endocrine and other factor-regulated calcium reabsorption;ko04970 Salivary secretion;ko04972 Pancreatic secretion;ko04978 Mineral absorption;
ENSDARG00000061439	2844	398	8.2	363	7.15	333	6.93	121	3	125	2.8	178	3.95	239.535	0.489468	-1.03071	0.157444	-6.54654	5.88846e-11	9.80896e-10	Down	18	40481634	40487673	+	ugt5c3	UDP glucuronosyltransferase 5 family%2C polypeptide C3 [Source:ZFIN%3BAcc:ZDB-GENE-050419-23]	GO:0008152:metabolic process;	-	GO:0016758:transferase activity, transferring hexosyl groups;	-	-
ENSDARG00000010124	4099	62	0.89	80	1.09	70	1.01	6	0.1	10	0.16	13	0.2	36.5101	0.172723	-2.53347	0.387309	-6.54122	6.10209e-11	1.0158e-09	Down	23	28094682	28099573	-	sp5l	Sp5 transcription factor-like [Source:ZFIN%3BAcc:ZDB-GENE-030131-2981]	GO:0016055:Wnt signaling pathway;GO:0036342:post-anal tail morphogenesis;GO:0009952:anterior/posterior pattern specification;GO:0006355:regulation of transcription, DNA-templated;GO:0030902:hindbrain development;GO:0030903:notochord development;GO:0001707:mesoderm formation;	GO:0005622:intracellular;	GO:0008270:zinc ion binding;GO:0003676:nucleic acid binding;	K09195	-
ENSDARG00000102176	3370	113	1.97	167	2.78	133	2.34	190	3.97	281	5.31	257	4.82	195.671	2.22635	1.15468	0.176677	6.53555	6.33778e-11	1.05292e-09	Ups	9	21404071	21415263	+	pla1a	phospholipase A1 member A [Source:ZFIN%3BAcc:ZDB-GENE-030131-5949]	GO:0016042:lipid catabolic process;	GO:0005576:extracellular region;	GO:0016787:hydrolase activity;	K13618	;ko00564 Glycerophospholipid metabolism;ko04014 Ras signaling pathway;
ENSDARG00000097289	2431	138	3.33	85	1.96	97	2.36	149	4.31	241	6.32	301	7.82	174.702	2.71125	1.43896	0.220362	6.52995	6.57902e-11	1.09008e-09	Ups	15	35023044	35027655	-	BX629344.1	-	-	-	-	-	-
ENSDARG00000108639	611	18	1.73	10	0.92	2	0.19	60	6.91	58	6.05	46	4.76	35.0522	6.95324	2.79769	0.428456	6.52969	6.59048e-11	1.09125e-09	Ups	1	53149246	53152320	+	FO681289.2	-	-	-	-	-	-
ENSDARG00000026979	4102	289	4.13	392	5.35	283	4.08	104	1.78	118	1.83	135	2.08	207.824	0.468729	-1.09317	0.167551	-6.52441	6.82692e-11	1.12815e-09	Down	5	64185227	64201935	-	krt1-c5	keratin%2C type 1%2C gene c5 [Source:ZFIN%3BAcc:ZDB-GENE-060316-3]	-	GO:0005882:intermediate filament;	GO:0005198:structural molecule activity;	K07604	;ko04915 Estrogen signaling pathway;ko05150 Staphylococcus aureus infection;
ENSDARG00000042332	4290	141	1.93	114	1.49	130	1.79	166	2.72	279	4.14	259	3.81	187.003	2.30196	1.20286	0.184554	6.51764	7.14209e-11	1.17709e-09	Ups	15	17073599	17114344	+	plin2	perilipin 2 [Source:ZFIN%3BAcc:ZDB-GENE-050913-12]	-	-	-	K17284	;ko03320 PPAR signaling pathway;
ENSDARG00000069767	1813	193	6.24	133	4.11	148	4.83	51	1.98	30	1.05	40	1.39	92.4641	0.323972	-1.62606	0.249699	-6.5121	7.41096e-11	1.21817e-09	Down	21	22552972	22598657	-	pvrl1a	poliovirus receptor-related 1a [Source:ZFIN%3BAcc:ZDB-GENE-090224-1]	-	GO:0016021:integral component of membrane;	-	-	-
ENSDARG00000056806	2661	156	3.44	141	2.97	177	3.94	36	0.95	50	1.2	50	1.19	95.0516	0.361978	-1.46603	0.225161	-6.511	7.46523e-11	1.22628e-09	Down	1	13570061	13587133	-	pde5aa	phosphodiesterase 5A%2C cGMP-specific%2C a [Source:ZFIN%3BAcc:ZDB-GENE-100414-2]	-	-	-	-	-
ENSDARG00000094217	454	93	12.01	113	13.94	119	15.51	26	4.03	16	2.25	28	3.9	60.8857	0.272749	-1.87435	0.288004	-6.50807	7.612e-11	1.24792e-09	Down	21	25624008	25626846	+	si:dkey-17e16.15	si:dkey-17e16.15 [Source:ZFIN%3BAcc:ZDB-GENE-091204-295]	-	-	-	-	-
ENSDARG00000090815	1843	151	4.8	160	4.86	209	6.71	62	2.37	32	1.11	33	1.13	100.558	0.310818	-1.68586	0.259103	-6.5065	7.69238e-11	1.2586e-09	Down	7	6428836	6468806	-	kcnj10a	potassium inwardly-rectifying channel%2C subfamily J%2C member 10a [Source:ZFIN%3BAcc:ZDB-GENE-130726-1]	-	-	-	K05003	;ko04971 Gastric acid secretion;ko05016 Huntington disease;
ENSDARG00000102435	1225	126	6.03	120	5.49	89	4.3	159	9.14	208	10.82	265	13.67	166.197	2.37905	1.25039	0.192256	6.50377	7.83299e-11	1.27992e-09	Ups	7	45703171	45704590	+	plekhf1	pleckstrin homology domain containing%2C family F (with FYVE domain) member 1 [Source:ZFIN%3BAcc:ZDB-GENE-040426-1289]	-	-	GO:0046872:metal ion binding;GO:0005543:phospholipid binding;	-	-
ENSDARG00000014324	2343	59	1.48	70	1.67	47	1.19	90	2.7	162	4.4	157	4.23	101.442	2.92885	1.55033	0.239076	6.4847	8.89094e-11	1.43672e-09	Ups	11	37371775	37383761	+	sh2d5	SH2 domain containing 5 [Source:ZFIN%3BAcc:ZDB-GENE-050327-67]	-	-	-	-	-
ENSDARG00000077249	4613	198	2.52	197	2.39	199	2.55	70	1.07	67	0.93	64	0.88	124.901	0.428668	-1.22207	0.188466	-6.4843	8.91441e-11	1.43958e-09	Down	3	52482902	52547793	+	gmip	GEM interacting protein [Source:ZFIN%3BAcc:ZDB-GENE-130530-823]	-	-	-	-	-
ENSDARG00000005943	2421	201	4.87	270	6.25	242	5.92	48	1.4	78	2.05	97	2.53	145.982	0.394027	-1.34363	0.207373	-6.4793	9.21466e-11	1.48613e-09	Down	5	26329909	26350230	-	htra4	HtrA serine peptidase 4 [Source:ZFIN%3BAcc:ZDB-GENE-131120-192]	-	-	-	K08784	-
ENSDARG00000017023	2453	50	1.19	61	1.39	47	1.13	109	3.13	123	3.19	108	2.78	86.5399	2.72675	1.44718	0.223477	6.47575	9.43393e-11	1.51854e-09	Ups	17	18858082	18869123	-	ak7b	adenylate kinase 7b [Source:ZFIN%3BAcc:ZDB-GENE-050309-170]	GO:0006139:nucleobase-containing compound metabolic process;	-	GO:0004017:adenylate kinase activity;GO:0005524:ATP binding;GO:0004127:cytidylate kinase activity;	K00939	;ko00230 Purine metabolism;ko00730 Thiamine metabolism;ko01100 Metabolic pathways;ko01110 Biosynthesis of secondary metabolites;ko01240 Biosynthesis of cofactors;
ENSDARG00000062621	3533	272	4.51	271	4.3	309	5.18	108	2.15	118	2.13	89	1.59	184.242	0.468284	-1.09454	0.16907	-6.47391	9.54974e-11	1.53519e-09	Down	16	49172564	49281098	-	satb1b	SATB homeobox 1b [Source:ZFIN%3BAcc:ZDB-GENE-030131-7105]	-	-	-	-	-
ENSDARG00000034855	2208	202	5.36	251	6.37	230	6.17	75	2.39	86	2.48	80	2.29	145.272	0.446658	-1.16276	0.179627	-6.47317	9.59654e-11	1.54172e-09	Down	7	22710752	22733543	+	ccnb3	cyclin B3 [Source:ZFIN%3BAcc:ZDB-GENE-060929-684]	GO:0000079:regulation of cyclin-dependent protein serine/threonine kinase activity;GO:0010389:regulation of G2/M transition of mitotic cell cycle;GO:0051301:cell division;	GO:0005634:nucleus;	GO:0019901:protein kinase binding;	K05868	;ko04068 FoxO signaling pathway;ko04110 Cell cycle;ko04114 Oocyte meiosis;ko04115 p53 signaling pathway;ko04218 Cellular senescence;ko04914 Progesterone-mediated oocyte maturation;ko05170 Human immunodeficiency virus 1 infection;
ENSDARG00000070511	2765	379	8.03	422	8.55	368	7.88	4	0.1	12	0.28	31	0.71	180.406	0.0500609	-4.32017	0.667849	-6.46878	9.87958e-11	1.58411e-09	Down	11	25497862	25512444	+	si:dkey-183j2.10	si:dkey-183j2.10 [Source:ZFIN%3BAcc:ZDB-GENE-130530-729]	-	-	-	-	-
ENSDARG00000105631	322	52	9.47	67	11.66	51	9.38	2	0.44	2	0.4	9	1.77	27.3453	0.0965111	-3.37316	0.522138	-6.46028	1.04508e-10	1.67138e-09	Down	7	677284	687533	-	si:cabz01076231.1	si:cabz01076231.1 [Source:ZFIN%3BAcc:ZDB-GENE-160728-151]	-	-	-	-	-
ENSDARG00000094584	1156	6	0.3	13	0.63	3	0.15	57	3.47	60	3.31	29	1.58	30.5858	8.47491	3.0832	0.477278	6.45996	1.04733e-10	1.67391e-09	Ups	4	15758680	15760918	-	BX470240.1	-	-	-	-	-	-
ENSDARG00000042014	2491	91	2.14	91	2.05	83	1.97	6	0.17	15	0.38	24	0.61	47.2163	0.213628	-2.22683	0.345456	-6.44605	1.14803e-10	1.82196e-09	Down	16	54639249	54651838	-	cyp11c1	cytochrome P450%2C family 11%2C subfamily C%2C polypeptide 1 [Source:ZFIN%3BAcc:ZDB-GENE-070828-1]	GO:0055114:oxidation-reduction process;	-	GO:0020037:heme binding;GO:0016705:oxidoreductase activity, acting on paired donors, with incorporation or reduction of molecular oxygen;GO:0004497:monooxygenase activity;GO:0005506:iron ion binding;GO:0009055:electron carrier activity;	K00497	;ko00140 Steroid hormone biosynthesis;ko01100 Metabolic pathways;ko04927 Cortisol synthesis and secretion;ko04934 Cushing syndrome;
ENSDARG00000017532	2293	84	2.15	67	1.64	99	2.56	8	0.25	14	0.39	19	0.52	44.4222	0.206323	-2.27703	0.353895	-6.43419	1.24137e-10	1.96256e-09	Down	20	30999259	31017477	-	kif25	kinesin family member 25 [Source:ZFIN%3BAcc:ZDB-GENE-041001-167]	-	-	-	K18627	-
ENSDARG00000105388	962	3	0.18	9	0.52	4	0.25	21	1.54	65	4.3	49	3.22	27.2047	10.6081	3.4071	0.531511	6.41022	1.4531e-10	2.28422e-09	Ups	16	17758533	17759702	+	CABZ01012857.1	-	-	-	-	-	-
ENSDARG00000007950	4362	76	1.02	77	0.99	49	0.66	109	1.76	166	2.42	153	2.22	108.982	2.67638	1.42028	0.221773	6.40423	1.51135e-10	2.3668e-09	Ups	25	1262516	1346231	-	itga11b	integrin%2C alpha 11b [Source:ZFIN%3BAcc:ZDB-GENE-071009-4]	-	-	-	-	-
ENSDARG00000087176	3341	163	2.86	99	1.66	125	2.21	200	4.21	221	4.21	288	5.45	188.545	2.30928	1.20744	0.188579	6.40286	1.52491e-10	2.38502e-09	Ups	15	16163436	16185474	-	sgk494a	uncharacterized serine/threonine-protein kinase SgK494a [Source:ZFIN%3BAcc:ZDB-GENE-130103-8]	-	-	-	K17529	-
ENSDARG00000100660	4416	133	1.77	146	1.85	139	1.86	222	3.54	194	2.8	272	3.89	189.461	2.0821	1.05804	0.165263	6.40215	1.53207e-10	2.39472e-09	Ups	4	16257	28189	+	-	-	-	-	-	K15259	-
ENSDARG00000007891	2771	164	3.47	218	4.41	207	4.42	237	6.02	361	8.3	369	8.41	265.669	2.06905	1.04897	0.163903	6.39995	1.55431e-10	2.42795e-09	Ups	12	27370865	27377907	+	meox1	mesenchyme homeobox 1 [Source:ZFIN%3BAcc:ZDB-GENE-040718-149]	GO:0006355:regulation of transcription, DNA-templated;	GO:0005634:nucleus;	GO:0003700:sequence-specific DNA binding transcription factor activity;GO:0043565:sequence-specific DNA binding;	K09322	-
ENSDARG00000097560	468	120	15.03	107	12.81	120	15.18	30	4.51	28	3.81	29	3.91	67.3131	0.317332	-1.65593	0.258747	-6.39983	1.55552e-10	2.4283e-09	Down	6	16992339	17090581	-	BX511311.5	-	-	-	-	-	-
ENSDARG00000097445	4153	696	9.82	788	10.63	570	8.12	328	5.56	258	3.96	205	3.12	449.984	0.491147	-1.02577	0.160331	-6.39786	1.57573e-10	2.45832e-09	Down	6	39373051	39381197	+	si:dkey-195m11.8	si:dkey-195m11.8 [Source:ZFIN%3BAcc:ZDB-GENE-030131-3092]	-	-	-	-	-
ENSDARG00000016837	1345	83	3.62	96	4	69	3.04	113	5.91	216	10.23	193	9.07	132.918	2.6521	1.40714	0.220078	6.39382	1.61791e-10	2.51937e-09	Ups	16	27680366	27687560	+	glipr2l	GLI pathogenesis-related 2%2C like [Source:ZFIN%3BAcc:ZDB-GENE-041010-53]	-	GO:0005576:extracellular region;	-	-	-
ENSDARG00000101170	1715	34	1.16	39	1.27	19	0.66	63	2.59	120	4.46	91	3.35	64.2174	3.76115	1.91117	0.299771	6.37544	1.82436e-10	2.82844e-09	Ups	16	35448668	35453012	+	rab42b	RAB42%2C member RAS oncogene family [Source:ZFIN%3BAcc:ZDB-GENE-050417-172]	GO:0007264:small GTPase mediated signal transduction;GO:0015031:protein transport;	-	GO:0005525:GTP binding;	-	-
ENSDARG00000071657	3890	51	0.77	67	0.96	71	1.08	91	1.65	164	2.69	180	2.92	108.128	2.8927	1.53242	0.240497	6.37188	1.86725e-10	2.89133e-09	Ups	22	6075046	6114674	-	si:dkey-19a16.4	si:dkey-19a16.4 [Source:ZFIN%3BAcc:ZDB-GENE-050208-652]	-	-	-	-	-
ENSDARG00000099985	4195	158	2.21	134	1.79	130	1.83	200	3.36	251	3.81	226	3.4	187.95	2.02827	1.02025	0.160265	6.36601	1.94008e-10	2.99849e-09	Ups	8	52633072	52644771	+	cyr61l2	cysteine-rich%2C angiogenic inducer%2C 61 like 2 [Source:ZFIN%3BAcc:ZDB-GENE-060404-5]	GO:0001558:regulation of cell growth;	GO:0005576:extracellular region;	GO:0005520:insulin-like growth factor binding;	-	-
ENSDARG00000058410	1347	69	3	62	2.58	39	1.71	1	0.05	4	0.19	8	0.38	27.3243	0.0964483	-3.3741	0.531121	-6.35279	2.1144e-10	3.2497e-09	Down	2	10120858	10143585	+	acbd5b	acyl-CoA binding domain containing 5b [Source:ZFIN%3BAcc:ZDB-GENE-070705-18]	-	-	GO:0000062:fatty-acyl-CoA binding;	-	-
ENSDARG00000093738	831	2	0.14	2	0.13	4	0.28	35	2.97	33	2.53	33	2.51	20.0232	15.9892	3.99903	0.629766	6.35002	2.15291e-10	3.30276e-09	Ups	25	17764377	17765305	+	pth1a	parathyroid hormone 1a [Source:ZFIN%3BAcc:ZDB-GENE-040623-1]	-	GO:0005576:extracellular region;	GO:0005179:hormone activity;	K05261	;ko04080 Neuroactive ligand-receptor interaction;ko04928 Parathyroid hormone synthesis, secretion and action;ko04961 Endocrine and other factor-regulated calcium reabsorption;ko05323 Rheumatoid arthritis;
ENSDARG00000105562	1843	33	1.05	8	0.24	25	0.8	59	2.25	84	2.9	99	3.39	54.5424	4.60419	2.20295	0.347346	6.34223	2.2647e-10	3.4657e-09	Ups	7	24778388	24786988	+	si:dkey-23i12.7	si:dkey-23i12.7 [Source:ZFIN%3BAcc:ZDB-GENE-160728-52]	-	-	-	-	-
ENSDARG00000105052	1192	12	0.59	6	0.28	10	0.5	54	3.19	54	2.89	34	1.8	30.7201	6.43927	2.6869	0.424435	6.33052	2.44338e-10	3.72536e-09	Ups	22	23571529	23586290	-	cfhl5	complement factor H like 5 [Source:ZFIN%3BAcc:ZDB-GENE-050208-782]	-	-	-	-	-
ENSDARG00000034007	4177	1723	24.18	1530	20.52	1215	17.22	328	5.53	310	4.73	512	7.74	869.8	0.324815	-1.62231	0.256327	-6.32907	2.46643e-10	3.7559e-09	Down	1	22022192	22066406	-	prom1b	prominin 1 b [Source:ZFIN%3BAcc:ZDB-GENE-031003-1]	-	GO:0016324:apical plasma membrane;GO:0016021:integral component of membrane;	-	K06532	;ko05202 Transcriptional misregulation in cancer;
ENSDARG00000062661	7571	801	6.2	828	6.13	596	4.66	86	0.8	71	0.6	171	1.43	387.384	0.185687	-2.42906	0.383965	-6.32624	2.51207e-10	3.82071e-09	Down	2	15534732	15626117	+	abca4b	ATP-binding cassette%2C sub-family A (ABC1)%2C member 4b [Source:ZFIN%3BAcc:ZDB-GENE-050517-4]	-	-	-	K05644	;ko02010 ABC transporters;
ENSDARG00000019417	1393	294	12.37	221	8.89	304	12.92	329	16.63	444	20.31	541	24.54	363.972	2.01724	1.01238	0.160168	6.32072	2.60341e-10	3.95237e-09	Ups	8	31358435	31359929	-	gadd45ga	growth arrest and DNA-damage-inducible%2C gamma a [Source:ZFIN%3BAcc:ZDB-GENE-040426-1882]	GO:0006950:response to stress;GO:0051726:regulation of cell cycle;	GO:0005634:nucleus;	-	K04402	;ko04010 MAPK signaling pathway;ko04064 NF-kappa B signaling pathway;ko04068 FoxO signaling pathway;ko04110 Cell cycle;ko04115 p53 signaling pathway;ko04210 Apoptosis;ko04218 Cellular senescence;ko05169 Epstein-Barr virus infection;ko05200 Pathways in cancer;ko05202 Transcriptional misregulation in cancer;ko05210 Colorectal cancer;ko05212 Pancreatic cancer;ko05213 Endometrial cancer;ko05214 Gliom…
ENSDARG00000052122	4485	68	0.89	111	1.39	134	1.77	11	0.17	25	0.36	21	0.3	56.6203	0.229301	-2.12468	0.336227	-6.31919	2.62931e-10	3.98682e-09	Down	25	8926300	8932805	+	rag1	recombination activating gene 1 [Source:ZFIN%3BAcc:ZDB-GENE-990415-234]	GO:0010390:histone monoubiquitination;GO:0033077:T cell differentiation in thymus;GO:0030183:B cell differentiation;GO:0033151:V(D)J recombination;	GO:0005634:nucleus;	GO:0042393:histone binding;GO:0008270:zinc ion binding;GO:0004519:endonuclease activity;GO:0043565:sequence-specific DNA binding;GO:0004842:ubiquitin-protein transferase activity;GO:0042803:protein homodimerization activity;	K10628	;ko04068 FoxO signaling pathway;ko05340 Primary immunodeficiency;
ENSDARG00000090526	2737	62	1.33	55	1.13	66	1.43	85	2.19	159	3.7	184	4.25	105.899	2.93528	1.5535	0.24613	6.31169	2.7601e-10	4.17495e-09	Ups	12	30427759	30434120	-	zgc:158404	zgc:158404 [Source:ZFIN%3BAcc:ZDB-GENE-070112-592]	-	-	GO:0005543:phospholipid binding;	-	-
ENSDARG00000087663	2293	130	3.32	99	2.42	85	2.19	21	0.64	17	0.47	29	0.8	58.615	0.269875	-1.88964	0.2999	-6.30088	2.95961e-10	4.46857e-09	Down	24	38111193	38124696	-	si:ch211-248l17.3	si:ch211-248l17.3 [Source:ZFIN%3BAcc:ZDB-GENE-120709-105]	-	-	-	-	-
ENSDARG00000091003	1758	30	1	67	2.13	53	1.78	94	3.76	128	4.64	142	5.1	89.4694	3.06322	1.61505	0.25643	6.2982	3.01126e-10	4.54353e-09	Ups	18	18538104	18554292	-	il34	interleukin 34 [Source:ZFIN%3BAcc:ZDB-GENE-050419-150]	-	-	-	-	-
ENSDARG00000103792	1080	144	7.81	103	5.34	141	7.73	31	2.02	34	2.01	36	2.11	75.9735	0.328746	-1.60495	0.254842	-6.29783	3.01839e-10	4.54626e-09	Down	5	2855023	2879613	-	CABZ01076737.1	-	-	-	-	-	-
ENSDARG00000035904	921	141	8.97	210	12.77	164	10.54	242	18.5	299	20.68	274	18.8	227.168	2.00311	1.00224	0.159245	6.29375	3.09896e-10	4.6535e-09	Ups	7	48047140	48069974	+	crabp1b	cellular retinoic acid binding protein 1b [Source:ZFIN%3BAcc:ZDB-GENE-040624-3]	GO:0006810:transport;	-	GO:0008289:lipid binding;GO:0005215:transporter activity;	K17337	-
ENSDARG00000039843	2695	117	2.54	180	3.74	137	3.01	207	5.41	253	5.98	257	6.02	196.914	2.08985	1.0634	0.169138	6.28716	3.23321e-10	4.84924e-09	Ups	4	3442338	3462052	+	znf800b	zinc finger protein 800b [Source:ZFIN%3BAcc:ZDB-GENE-040426-1166]	-	GO:0005622:intracellular;	GO:0008270:zinc ion binding;	-	-
ENSDARG00000039863	3826	139	2.13	136	1.99	132	2.04	299	5.5	779	12.97	734	12.12	393.543	5.5744	2.47882	0.394393	6.28514	3.27555e-10	4.90089e-09	Ups	21	21207426	21224817	+	lifrb	leukemia inhibitory factor receptor alpha b [Source:ZFIN%3BAcc:ZDB-GENE-080107-2]	-	GO:0016020:membrane;	GO:0004896:cytokine receptor activity;	-	-
ENSDARG00000101865	4337	368	4.97	370	4.78	316	4.31	165	2.68	120	1.76	121	1.76	230.99	0.489814	-1.02969	0.163957	-6.28026	3.38017e-10	5.05438e-09	Down	10	21843649	21862676	+	pcdh1g30	protocadherin 1 gamma 30 [Source:ZFIN%3BAcc:ZDB-GENE-050609-23]	GO:0007156:homophilic cell adhesion via plasma membrane adhesion molecules;	GO:0016021:integral component of membrane;GO:0005886:plasma membrane;	GO:0005509:calcium ion binding;	K16497	-
ENSDARG00000097080	7264	159	1.28	253	1.95	123	1	299	2.9	305	2.68	346	3.01	255.095	2.25371	1.1723	0.186796	6.27583	3.47766e-10	5.19703e-09	Ups	12	38809488	38856958	+	si:ch73-181m17.1	si:ch73-181m17.1 [Source:ZFIN%3BAcc:ZDB-GENE-131122-49]	-	-	-	K18273	-
ENSDARG00000101478	2290	293	7.5	240	5.87	252	6.51	108	3.32	88	2.45	94	2.59	169.722	0.468343	-1.09436	0.174533	-6.27024	3.60503e-10	5.38413e-09	Down	3	14151274	14223980	+	plppr2a	phospholipid phosphatase related 2a [Source:ZFIN%3BAcc:ZDB-GENE-040426-1171]	-	GO:0016020:membrane;	GO:0003824:catalytic activity;	K19581	-
ENSDARG00000044039	1526	31	1.19	18	0.66	35	1.36	61	2.81	91	3.8	91	3.77	57.423	3.64014	1.864	0.297512	6.26527	3.7218e-10	5.54853e-09	Ups	17	7570286	7575859	-	stx11a	syntaxin 11a [Source:ZFIN%3BAcc:ZDB-GENE-040426-2564]	GO:0016192:vesicle-mediated transport;GO:0006886:intracellular protein transport;	GO:0016020:membrane;	GO:0005484:SNAP receptor activity;	K08487	;ko04130 SNARE interactions in vesicular transport;
ENSDARG00000045164	1281	83	3.8	127	5.55	94	4.34	18	0.99	22	1.09	26	1.28	56.8697	0.27471	-1.86402	0.297616	-6.26316	3.77246e-10	5.6173e-09	Down	12	17767591	17775260	-	nptx2b	neuronal pentraxin IIb [Source:ZFIN%3BAcc:ZDB-GENE-110328-1]	GO:0048168:regulation of neuronal synaptic plasticity;GO:0042752:regulation of circadian rhythm;	-	-	-	-
ENSDARG00000063614	1049	230	12.85	178	9.51	206	11.62	70	4.7	64	3.89	75	4.52	129.352	0.430574	-1.21567	0.194305	-6.25646	3.93805e-10	5.84984e-09	Down	10	14589795	14599941	-	zgc:153395	zgc:153395 [Source:ZFIN%3BAcc:ZDB-GENE-060825-57]	GO:0030512:negative regulation of transforming growth factor beta receptor signaling pathway;GO:0000122:negative regulation of transcription from RNA polymerase II promoter;	GO:0005737:cytoplasm;GO:0005634:nucleus;	GO:0046332:SMAD binding;GO:0000166:nucleotide binding;	-	-
ENSDARG00000042525	2904	228	4.6	218	4.21	212	4.32	71	1.72	66	1.45	96	2.09	140.074	0.447574	-1.1598	0.185573	-6.24982	4.10919e-10	6.08586e-09	Down	5	66712276	66761462	+	ebf2	early B-cell factor 2 [Source:ZFIN%3BAcc:ZDB-GENE-990715-11]	GO:0006355:regulation of transcription, DNA-templated;GO:0007275:multicellular organismal development;	GO:0005634:nucleus;	GO:0046872:metal ion binding;GO:0003677:DNA binding;GO:0046983:protein dimerization activity;	K09103	-
ENSDARG00000046148	2407	203	4.94	221	5.14	154	3.79	229	6.7	350	9.26	396	10.39	265.197	2.12625	1.08831	0.174339	6.24251	4.30593e-10	6.36207e-09	Ups	16	29763077	29779370	-	tnfaip8l2b	tumor necrosis factor%2C alpha-induced protein 8-like 2b [Source:ZFIN%3BAcc:ZDB-GENE-040426-1359]	GO:0045087:innate immune response;	-	-	-	-
ENSDARG00000097752	578	10	1.01	2	0.19	10	1.02	72	8.77	35	3.86	36	3.94	30.2352	8.2918	3.05169	0.489042	6.24013	4.37209e-10	6.45598e-09	Ups	16	45110877	45114096	-	si:rp71-77l1.2	si:rp71-77l1.2 [Source:ZFIN%3BAcc:ZDB-GENE-131127-184]	-	-	-	-	-
ENSDARG00000054562	1224	130	6.23	220	10.07	173	8.37	46	2.65	41	2.13	61	3.15	104.306	0.358246	-1.48098	0.237699	-6.23047	4.65028e-10	6.85861e-09	Down	11	41370256	41371807	+	her15.1	hairy and enhancer of split-related 15%2C tandem duplicate 1 [Source:ZFIN%3BAcc:ZDB-GENE-030707-2]	GO:0007219:Notch signaling pathway;GO:0007420:brain development;GO:0001654:eye development;GO:0001756:somitogenesis;	-	GO:0046983:protein dimerization activity;	K06055	;ko04330 Notch signaling pathway;ko05165 Human papillomavirus infection;ko05200 Pathways in cancer;ko05224 Breast cancer;
ENSDARG00000060609	4966	116	1.37	165	1.86	162	1.93	22	0.31	29	0.37	56	0.71	84.8658	0.303879	-1.71843	0.275964	-6.227	4.75444e-10	6.99561e-09	Down	20	49310155	49372901	+	cd109	CD109 molecule [Source:ZFIN%3BAcc:ZDB-GENE-120215-253]	-	-	-	K06530	-
ENSDARG00000105060	2155	200	5.44	156	4.05	115	3.16	47	1.54	38	1.12	42	1.23	92.9238	0.342223	-1.54699	0.248447	-6.22665	4.76506e-10	7.00709e-09	Down	1	58587428	58786197	+	rdh8b	retinol dehydrogenase 8b [Source:ZFIN%3BAcc:ZDB-GENE-040426-1759]	GO:0006703:estrogen biosynthetic process;GO:0055114:oxidation-reduction process;	GO:0005737:cytoplasm;	GO:0004303:estradiol 17-beta-dehydrogenase activity;GO:0000166:nucleotide binding;	K11150	;ko00830 Retinol metabolism;ko01100 Metabolic pathways;
ENSDARG00000093444	1855	63	1.99	62	1.87	49	1.56	90	3.42	142	4.88	138	4.7	94.0808	2.68225	1.42344	0.228659	6.22519	4.80979e-10	7.06868e-09	Ups	10	17130297	17142855	+	si:dkey-106l3.7	si:dkey-106l3.7 [Source:ZFIN%3BAcc:ZDB-GENE-091204-216]	-	-	-	-	-
ENSDARG00000055534	1820	134	4.32	99	3.05	88	2.86	18	0.7	9	0.32	33	1.15	58.3188	0.235983	-2.08325	0.334961	-6.21937	4.99166e-10	7.31864e-09	Down	18	41750550	41763828	-	grk7b	G protein-coupled receptor kinase 7b [Source:ZFIN%3BAcc:ZDB-GENE-030904-3]	GO:0006468:protein phosphorylation;GO:0038032:termination of G-protein coupled receptor signaling pathway;GO:0007601:visual perception;	GO:0016020:membrane;	GO:0050254:rhodopsin kinase activity;GO:0004703:G-protein coupled receptor kinase activity;GO:0005524:ATP binding;	K00909	;ko04062 Chemokine signaling pathway;ko04144 Endocytosis;ko04744 Phototransduction;
ENSDARG00000100397	4533	8510	110.04	8283	102.36	7143	93.27	536	8.32	557	7.83	1402	19.54	3978.15	0.130608	-2.93669	0.472376	-6.21683	5.07283e-10	7.43327e-09	Down	12	5094288	5119142	+	pde6c	phosphodiesterase 6C%2C cGMP-specific%2C cone%2C alpha prime [Source:ZFIN%3BAcc:ZDB-GENE-040426-1664]	-	-	-	K13757	;ko00230 Purine metabolism;ko01100 Metabolic pathways;
ENSDARG00000052405	2269	62	1.6	67	1.65	83	2.17	99	3.07	211	5.92	163	4.54	118.677	2.80483	1.48791	0.239373	6.21589	5.10351e-10	7.46501e-09	Ups	20	53716231	53763432	+	pak6b	p21 protein (Cdc42/Rac)-activated kinase 6b [Source:ZFIN%3BAcc:ZDB-GENE-041014-121]	-	-	-	K05735	;ko04012 ErbB signaling pathway;ko04014 Ras signaling pathway;ko04360 Axon guidance;ko04510 Focal adhesion;ko04660 T cell receptor signaling pathway;ko04810 Regulation of actin cytoskeleton;ko05170 Human immunodeficiency virus 1 infection;ko05211 Renal cell carcinoma;
ENSDARG00000087352	13915	128	0.54	144	0.58	114	0.48	210	1.06	200	0.92	205	0.93	171.383	2.02032	1.01458	0.163496	6.20555	5.45048e-10	7.92122e-09	Ups	7	21054979	21360242	+	dnah2	dynein%2C axonemal%2C heavy chain 2 [Source:ZFIN%3BAcc:ZDB-GENE-130530-910]	-	-	-	K10408	;ko05014 Amyotrophic lateral sclerosis;ko05016 Huntington disease;ko05022 Pathways of neurodegeneration - multiple diseases;
ENSDARG00000053520	2043	68	1.95	50	1.37	62	1.8	149	5.13	389	12.13	278	8.6	177.133	5.68288	2.50662	0.404481	6.19713	5.75014e-10	8.34207e-09	Ups	12	48552699	48563163	-	CABZ01079984.1	uncharacterized protein C7orf62 homolog [Source:RefSeq peptide%3BAcc:NP_001313643]	-	-	-	-	-
ENSDARG00000037925	1889	583	18.09	652	19.33	554	17.36	33	1.23	32	1.08	99	3.31	293.088	0.114823	-3.12251	0.50391	-6.19657	5.77052e-10	8.36675e-09	Down	3	36236979	36260148	+	rgs9a	regulator of G protein signaling 9a [Source:ZFIN%3BAcc:ZDB-GENE-060929-92]	GO:0043547:positive regulation of GTPase activity;GO:0035556:intracellular signal transduction;GO:0038032:termination of G-protein coupled receptor signaling pathway;	GO:0005834:heterotrimeric G-protein complex;GO:0005737:cytoplasm;	GO:0004871:signal transducer activity;GO:0005096:GTPase activator activity;	K13765	;ko04744 Phototransduction;ko05030 Cocaine addiction;
ENSDARG00000031817	3104	240	4.53	263	4.75	262	5	80	1.81	107	2.2	107	2.18	167.09	0.485425	-1.04268	0.168295	-6.19555	5.80817e-10	8.41152e-09	Down	1	24631616	24679452	-	trim2a	tripartite motif containing 2a [Source:ZFIN%3BAcc:ZDB-GENE-050327-99]	-	GO:0005622:intracellular;	GO:0008270:zinc ion binding;	K11997	-
ENSDARG00000095236	2866	122	2.5	111	2.17	128	2.64	189	4.64	186	4.13	207	4.56	161.519	2.03924	1.02803	0.166131	6.18807	6.09054e-10	8.80505e-09	Ups	22	13686657	13691808	-	CT990618.1	-	-	-	-	-	-
ENSDARG00000044010	4610	823	10.46	917	11.14	900	11.56	1256	19.18	2072	28.63	2264	31.03	1421.99	2.66203	1.41253	0.228319	6.18664	6.14594e-10	8.87997e-09	Ups	10	20448332	20490090	-	loxl2a	lysyl oxidase-like 2a [Source:ZFIN%3BAcc:ZDB-GENE-070818-1]	GO:0043542:endothelial cell migration;GO:0032332:positive regulation of chondrocyte differentiation;GO:0001837:epithelial to mesenchymal transition;GO:0001935:endothelial cell proliferation;GO:0002040:sprouting angiogenesis;GO:0045892:negative regulation of transcription, DNA-templated;GO:0001666:response to hypoxia;GO:0030199:collagen fibril organization;GO:0055114:oxidation-reduction process;GO…	GO:0005604:basement membrane;GO:0016020:membrane;GO:0005694:chromosome;GO:0005634:nucleus;	GO:0004720:protein-lysine 6-oxidase activity;GO:0005044:scavenger receptor activity;GO:0005507:copper ion binding;	K00280	-
ENSDARG00000089543	2546	177	4.07	188	4.14	189	4.39	334	9.24	744	18.62	614	15.24	393.974	3.8346	1.93908	0.313817	6.179	6.45072e-10	9.31491e-09	Ups	5	36888191	36896815	+	CU984579.1	-	-	-	-	-	-
ENSDARG00000077187	2831	994	20.58	1101	21.79	953	19.93	85	2.11	77	1.73	210	4.69	516.593	0.153136	-2.70711	0.438712	-6.17059	6.80342e-10	9.77873e-09	Down	20	757782	784426	-	impg1a	interphotoreceptor matrix proteoglycan 1a [Source:ZFIN%3BAcc:ZDB-GENE-070424-197]	-	-	-	-	-
ENSDARG00000099804	1227	219	10.46	216	9.86	179	8.64	268	15.38	460	23.88	297	15.29	280.561	2.10952	1.07691	0.174588	6.16831	6.90224e-10	9.90931e-09	Ups	20	47937555	47971653	+	CABZ01059119.1	-	-	-	-	-	-
ENSDARG00000033742	1912	172	5.27	144	4.22	207	6.41	244	8.98	313	10.43	272	8.99	231.248	2.00071	1.00051	0.162224	6.1675	6.93768e-10	9.95443e-09	Ups	20	9289560	9313469	+	nt5c1bb	5'-nucleotidase%2C cytosolic IB b [Source:ZFIN%3BAcc:ZDB-GENE-030131-7205]	GO:0009117:nucleotide metabolic process;	GO:0005737:cytoplasm;	GO:0008253:5'-nucleotidase activity;GO:0000287:magnesium ion binding;GO:0000166:nucleotide binding;	K01081	;ko00230 Purine metabolism;ko00240 Pyrimidine metabolism;ko00760 Nicotinate and nicotinamide metabolism;ko01100 Metabolic pathways;ko01110 Biosynthesis of secondary metabolites;
ENSDARG00000105261	1993	123	3.62	143	4.02	117	3.47	192	6.78	211	6.74	202	6.4	168.915	2.00062	1.00045	0.162231	6.16684	6.96667e-10	9.99025e-09	Ups	14	50609994	50657925	-	nfkb1	nuclear factor of kappa light polypeptide gene enhancer in B-cells 1 [Source:ZFIN%3BAcc:ZDB-GENE-121204-3]	-	-	-	K02580	;ko01523 Antifolate resistance;ko04010 MAPK signaling pathway;ko04014 Ras signaling pathway;ko04024 cAMP signaling pathway;ko04062 Chemokine signaling pathway;ko04064 NF-kappa B signaling pathway;ko04066 HIF-1 signaling pathway;ko04071 Sphingolipid signaling pathway;ko04151 PI3K-Akt signaling pathway;ko04210 Apoptosis;ko04211 Longevity regulating pathway;ko04218 Cellular senescence;ko04380 Osteoc…
ENSDARG00000088040	865	106	7.18	141	9.13	96	6.57	138	11.23	293	21.58	265	19.36	178.836	2.55415	1.35284	0.219389	6.16641	6.98594e-10	1.00121e-08	Ups	23	40862860	40873614	-	-	-	-	-	GO:0016791:phosphatase activity;	K17619	-
ENSDARG00000026052	1444	56	2.27	58	2.25	53	2.17	100	4.88	109	4.81	129	5.64	87.3427	2.55807	1.35506	0.219783	6.16544	7.02875e-10	1.00618e-08	Ups	4	7993245	8005834	-	ccdc3a	coiled-coil domain containing 3a [Source:ZFIN%3BAcc:ZDB-GENE-041210-326]	-	-	-	-	-
ENSDARG00000097369	652	86	7.73	85	7.3	97	8.81	9	0.97	18	1.76	26	2.52	49.2063	0.248794	-2.00698	0.326249	-6.15167	7.66733e-10	1.09634e-08	Down	17	27383740	27384391	+	FP017274.1	-	-	-	-	-	-
ENSDARG00000101959	5819	297	2.99	275	2.65	259	2.63	119	1.44	78	0.85	110	1.19	179.605	0.468743	-1.09313	0.177728	-6.1506	7.71889e-10	1.10307e-08	Down	15	34315179	34356462	-	etv1	ets variant 1 [Source:ZFIN%3BAcc:ZDB-GENE-070104-1]	-	-	-	K09431	;ko05202 Transcriptional misregulation in cancer;
ENSDARG00000056795	1789	112	3.67	86	2.69	157	5.19	363	14.28	919	32.73	1063	37.54	483.563	8.22776	3.0405	0.494493	6.14872	7.81111e-10	1.11561e-08	Ups	7	25994391	25998821	-	serpine1	serpin peptidase inhibitor%2C clade E (nexin%2C plasminogen activator inhibitor type 1)%2C member 1 [Source:ZFIN%3BAcc:ZDB-GENE-070912-60]	GO:0006955:immune response;	GO:0005576:extracellular region;	GO:0008009:chemokine activity;GO:0004867:serine-type endopeptidase inhibitor activity;	K03982	;ko04066 HIF-1 signaling pathway;ko04115 p53 signaling pathway;ko04218 Cellular senescence;ko04371 Apelin signaling pathway;ko04390 Hippo signaling pathway;ko04610 Complement and coagulation cascades;ko04933 AGE-RAGE signaling pathway in diabetic complications;ko05142 Chagas disease;
ENSDARG00000040274	2681	1040	22.74	1045	21.83	818	18.06	78	2.05	77	1.83	199	4.69	491.733	0.153012	-2.70829	0.440532	-6.14776	7.85852e-10	1.12174e-08	Down	18	50092435	50103584	+	scamp5b	secretory carrier membrane protein 5b [Source:ZFIN%3BAcc:ZDB-GENE-120215-76]	-	-	-	-	-
ENSDARG00000037507	2988	81	1.59	66	1.24	72	1.43	12	0.28	16	0.34	10	0.21	39.3219	0.219571	-2.18724	0.35598	-6.14429	8.03205e-10	1.14585e-08	Down	14	11803521	11823116	+	kctd12b	potassium channel tetramerisation domain containing 12b [Source:ZFIN%3BAcc:ZDB-GENE-050417-104]	GO:0051260:protein homooligomerization;	-	-	-	-
ENSDARG00000053315	1870	119	3.73	193	5.78	98	3.1	472	17.77	525	17.89	338	11.42	309.553	4.15213	2.05385	0.334851	6.13363	8.58977e-10	1.2219e-08	Ups	9	19739498	19774979	-	tmprss3a	transmembrane protease%2C serine 3a [Source:ZFIN%3BAcc:ZDB-GENE-070912-70]	-	-	-	K09634	-
ENSDARG00000020158	1753	32	1.07	40	1.28	44	1.49	100	4.02	89	3.23	83	2.99	67.9026	2.97465	1.57272	0.256571	6.12978	8.80031e-10	1.2497e-08	Ups	24	17125430	17132351	+	spag6	sperm associated antigen 6 [Source:ZFIN%3BAcc:ZDB-GENE-040704-53]	-	-	-	-	-
ENSDARG00000074033	6803	164	1.41	148	1.22	167	1.45	54	0.56	55	0.52	37	0.34	97.8365	0.386454	-1.37163	0.223779	-6.12941	8.82049e-10	1.25185e-08	Down	5	65201775	65242421	-	adamtsl2	ADAMTS-like 2 [Source:ZFIN%3BAcc:ZDB-GENE-070705-558]	-	-	-	-	-
ENSDARG00000095956	948	36	2.23	56	3.31	55	3.43	6	0.45	1	0.07	1	0.07	23.1555	0.0692828	-3.85136	0.628443	-6.12842	8.87582e-10	1.25899e-08	Down	18	7026914	7035163	+	CU467655.1	-	-	-	-	-	-
ENSDARG00000035798	921	964	61.35	1148	69.82	962	61.83	68	5.2	72	4.98	194	13.31	513.182	0.136119	-2.87706	0.469759	-6.12454	9.09469e-10	1.28783e-08	Down	19	41269414	41272348	+	gngt1	guanine nucleotide binding protein (G protein)%2C gamma transducing activity polypeptide 1 [Source:ZFIN%3BAcc:ZDB-GENE-030131-7596]	GO:0007186:G-protein coupled receptor signaling pathway;	GO:0005834:heterotrimeric G-protein complex;	GO:0004871:signal transducer activity;	K04548	;ko04014 Ras signaling pathway;ko04062 Chemokine signaling pathway;ko04151 PI3K-Akt signaling pathway;ko04371 Apelin signaling pathway;ko04713 Circadian entrainment;ko04723 Retrograde endocannabinoid signaling;ko04724 Glutamatergic synapse;ko04725 Cholinergic synapse;ko04726 Serotonergic synapse;ko04727 GABAergic synapse;ko04728 Dopaminergic synapse;ko04744 Phototransduction;ko04926 Relaxin signa…
ENSDARG00000070107	4083	778	11.17	678	9.3	546	7.92	55	0.95	51	0.8	135	2.09	338.648	0.151119	-2.72625	0.44571	-6.11663	9.55724e-10	1.34794e-08	Down	7	7168323	7186932	-	six7	SIX homeobox 7 [Source:ZFIN%3BAcc:ZDB-GENE-990825-28]	GO:0006355:regulation of transcription, DNA-templated;GO:0048596:embryonic camera-type eye morphogenesis;	GO:0005634:nucleus;	GO:0043565:sequence-specific DNA binding;GO:0003700:sequence-specific DNA binding transcription factor activity;	-	-
ENSDARG00000036028	2811	1068	22.27	1804	35.95	1452	30.57	2556	64.01	3330	75.47	3933	88.4	2454.32	2.8646	1.51833	0.248379	6.11298	9.77865e-10	1.37839e-08	Ups	10	43914683	43924650	-	arrdc3b	arrestin domain containing 3b [Source:ZFIN%3BAcc:ZDB-GENE-040912-182]	-	-	-	-	-
ENSDARG00000038321	700	6	0.5	2	0.16	5	0.42	16	1.61	44	4	61	5.51	24.1144	11.6196	3.53849	0.579818	6.10276	1.04254e-09	1.4654e-08	Ups	9	33269692	33271232	-	zgc:172053	zgc:172053 [Source:ZFIN%3BAcc:ZDB-GENE-080219-25]	-	-	GO:0030246:carbohydrate binding;	-	-
ENSDARG00000078244	5116	294	3.37	256	2.8	269	3.11	90	1.24	104	1.3	127	1.57	180.089	0.494828	-1.015	0.166357	-6.10136	1.05173e-09	1.47748e-08	Down	23	31036601	31070634	+	si:ch211-197l9.2	si:ch211-197l9.2 [Source:ZFIN%3BAcc:ZDB-GENE-091204-369]	-	-	-	-	-
ENSDARG00000093091	4162	329	4.63	262	3.53	314	4.47	129	2.18	99	1.52	121	1.84	198.467	0.48848	-1.03363	0.169493	-6.09836	1.07165e-09	1.50376e-08	Down	18	6282163	6337238	-	iqsec3b	IQ motif and Sec7 domain 3b [Source:ZFIN%3BAcc:ZDB-GENE-050420-210]	-	-	-	K12495	;ko04144 Endocytosis;
ENSDARG00000042182	2384	27	0.66	61	1.43	47	1.17	128	3.78	107	2.86	94	2.49	81.4022	3.10172	1.63307	0.268171	6.08965	1.13161e-09	1.58164e-08	Ups	20	33616556	33627546	+	drc1	dynein regulatory complex subunit 1 homolog (Chlamydomonas) [Source:ZFIN%3BAcc:ZDB-GENE-041001-218]	GO:0060285:cilium-dependent cell motility;GO:0070286:axonemal dynein complex assembly;	-	-	-	-
ENSDARG00000005185	2250	106	2.76	135	3.36	94	2.47	164	5.13	209	5.92	191	5.36	153.994	2.13092	1.09148	0.179296	6.08757	1.1464e-09	1.60051e-08	Ups	12	31501510	31516395	+	cpn1	carboxypeptidase N%2C polypeptide 1 [Source:ZFIN%3BAcc:ZDB-GENE-030131-9116]	GO:0006508:proteolysis;GO:0042221:response to chemical;	GO:0005615:extracellular space;	GO:0004181:metallocarboxypeptidase activity;GO:0008270:zinc ion binding;	K01292	-
ENSDARG00000019532	1900	216	6.66	280	8.25	264	8.22	79	2.93	93	3.12	112	3.72	164.441	0.472055	-1.08297	0.178002	-6.08405	1.17183e-09	1.63509e-08	Down	25	4007596	4023060	-	fads2	fatty acid desaturase 2 [Source:ZFIN%3BAcc:ZDB-GENE-011212-1]	GO:0006633:fatty acid biosynthetic process;GO:0006810:transport;GO:0022900:electron transport chain;	GO:0005789:endoplasmic reticulum membrane;GO:0016021:integral component of membrane;	GO:0016717:oxidoreductase activity, acting on paired donors, with oxidation of a pair of donors resulting in the reduction of molecular oxygen to two molecules of water;GO:0005506:iron ion binding;GO:0020037:heme binding;	K10226	;ko00592 alpha-Linolenic acid metabolism;ko01040 Biosynthesis of unsaturated fatty acids;ko01100 Metabolic pathways;ko01110 Biosynthesis of secondary metabolites;ko01212 Fatty acid metabolism;ko03320 PPAR signaling pathway;
ENSDARG00000031161	1986	112	3.31	228	6.43	203	6.05	36	1.28	28	0.9	65	2.07	103.678	0.29982	-1.73783	0.285814	-6.08029	1.19963e-09	1.67201e-08	Down	23	35696956	35722718	-	nr1d4a	nuclear receptor subfamily 1%2C group D%2C member 4a [Source:ZFIN%3BAcc:ZDB-GENE-080403-5]	-	-	-	K03728	;ko04710 Circadian rhythm;
[truncated: 1,340 more rows]
